# Supplementary material for: Mechanical control of neural plate folding by apical domain alteration
Source: Nat Commun. 2023 Dec 20;14:8475. doi: 10.1038/s41467-023-43973-x (PMC10733383; doi:10.1038/s41467-023-43973-x)
Supplement: Supplementary file 10 — Source Data [file 41467_2023_43973_MOESM10_ESM.xlsx]

## Sheet: Figure 1c
Figure 1c
cell orientation stage 15
radians
#1	#2	#3
-0.977734	0.527627	1.20075
-1.3462	1.12605	1.19004
-1.24746	-0.791085	1.42358
-1.02606	-0.683846	1.36639
-1.35594	-0.99117	1.17956
-0.646396	-0.601581	1.27819
-0.839592	1.01568	1.1372
-1.16504	-0.296329	1.04201
-1.08703	-0.318502	-1.34338
-1.03563	-0.14586	1.1533
-1.2319	-1.46247	1.36087
0.438552	-1.42061	1.30007
-1.14758	-1.38041	1.25472
-1.07819	1.33316	1.19776
-1.42742	-0.796854	1.31061
-1.51673	-1.41954	-1.47893
1.56593	1.38261	1.28736
-1.23693	-1.32991	1.43109
1.16964	-0.965217	1.3643
-1.34204	-0.830481	1.28277
-1.31159	-1.14986	-1.37764
-1.54453	-1.11953	1.47994
-1.16706	-0.869379	1.51867
-1.22768	-1.54213	0.982086
-1.37127	-0.976473	1.06311
-0.936962	-1.32976	1.2136
-1.24726	-1.07865	1.28187
-1.45045	-0.985859	-1.47047
-1.51966	-1.40912	0.948877
-0.964288	-0.327353	1.1299
-1.49221	-1.18036	1.28558
-1.0809	-0.904544	1.05269
-0.846442	-0.806684	1.07178
0.0257394	0.237507	1.03254
-0.934272	-0.980447	0.901245
1.06891	-1.42324	1.23853
-0.808369	-1.03483	1.17724
-1.28547	1.53833	1.04356
-0.705653	-0.95546	0.890626
-1.16896	-0.809847	0.895377
1.17645	1.43955	0.862134
-1.33896	-0.98078	0.920982
-0.220636	-1.43404	1.23719
0.851837	-0.27214	-1.40964
-1.2636	-0.955131	0.900372
-1.32266	-1.2042	0.957492
1.51972	-0.703023	-1.53682
-1.53762	-0.686419	0.983075
-1.09577	-0.913081	0.995973
1.54904	-1.29504	0.943958
-1.38916	-0.878569	0.555577
0.400002	-1.05391	1.24006
1.17084	1.23816	1.00749
-1.3408	-1.26766	-1.53187
-1.33143	-0.868425	0.59293
-1.30477	-1.50094	0.991901
-1.06441	-1.09429	0.79945
-1.34414	-0.868748	0.992124
-1.42455	-0.971857	-1.51512
-1.4657	-1.02312	0.670177
-1.53159	-1.054	1.22032
1.56161	-0.62872	1.19778
0.895864	-1.11419	1.11947
-1.3976	-0.687503	1.30633
-1.29391	-1.08639	0.760061
-1.56855	-1.13951	-1.49656
0.0223239	-0.566169	1.46889
-1.1268	-1.08662	-1.54125
1.56639	-1.25247	0.894156
0.998377	-0.983445	1.06382
-1.36549	-1.43364	0.963577
1.49432	-1.0773	1.51423
-1.50015	0.764265	1.34936
-1.23207	-0.908763	1.36699
-1.25796	-0.866986	-1.2037
-1.31712	1.52518	1.35116
-0.500266	1.45381	1.32668
-1.36786	-1.31269	-1.28757
1.34125	-0.532974	0.95701
0.827141	-1.45604	1.29396
-1.06344	1.56568	-1.53609
-0.857805	1.46167	1.3208
-0.090986	-1.09304	-1.49092
-0.875789	1.4389	-1.36783
-1.29165	-0.59712	-1.36885
-1.15197	-1.33898	1.20828
-0.914071	-0.937978	1.18143
1.24609	-0.707467	1.56797
1.16433	-1.44901	-1.50686
1.40403	-0.543203	0.329349
-1.48075	-0.85637	0.579651
-1.32791	0.367181	1.30172
-0.982489	0.338583	1.1021
-1.27074	1.0029	0.933683
1.02466	-0.831397	1.41291
-1.50648	-1.14054	1.27835
1.29578	1.0622	1.3557
0.652499	0.207737	1.4326
0.976227	0.322211	0.94784
1.47248	1.42134	-0.935814
0.109121	-0.17798	1.15017
1.09003	0.036667	1.37388
-1.56312	-0.385401	-1.53998
-0.755836	-0.441617	-0.928183
-1.47777	-0.317314	1.14572
-0.800987	-0.0729124	0.514023
1.48656	-0.277838	1.13204
-1.3072	-0.492671	1.19728
-0.0881111	-0.82738	1.13428
0.178463	-0.230338	-0.589128
-0.715068	-0.625241	-1.29135
-1.38748	-0.528672	-1.42257
-0.534917	-1.01997	1.35729
-1.18877	0.29931	1.08732
-1.17445	0.944621	0.866897
-1.35406	0.861689	0.222341
0.853553	-0.47026	0.959425
1.15946	-1.51916	0.201078
1.35053	1.53119	0.835451
1.37801	0.765747	1.42902
0.388171	-1.48879	1.47934
-1.53812	-1.0004	1.19031
1.22667	1.04005	1.07303
0.186625	-0.455703	1.39412
-1.44461	-0.688011	1.16109
-0.256616	-0.192517	-1.25638
-0.742344	-0.872731	1.15857
-1.16368	-0.286674	1.2267
1.16803	1.51078	0.560355
0.0375237	-1.27927	-1.38872
-0.899021	0.853894	0.743694
-0.745031	0.150202	-1.49488
-0.533805	-0.528012	0.434028
-0.149319	-1.48032	0.692498
-1.13581	1.0981	-1.38168
-1.13378	-0.854111	0.981628
0.746699	-1.05409	-0.314753
0.495817	-0.484614	0.953779
1.48705	0.817051	0.889455
1.47516	1.07433	-0.802563
-0.897353	-0.999044	1.32671
0.501547	0.658826	0.372254
1.24864	-1.09749	1.05714
0.420675	0.702549	1.50642
0.678402	-1.41325	1.04647
-0.0300661	0.953726	1.36122
-1.01642	-0.427829	-1.47551
0.346414	-1.3769	1.33995
1.50198	-1.29116	1.20446
-0.734647	-1.02726	-1.5139
-0.0170068	0.152137	1.22397
0.21763	-0.603397	1.01715
0.506982	-1.12186	1.51916
-0.23121	0.811664	1.04379
0.541784	0.966611	-0.921422
1.31142	-1.32499	1.27214
1.00402	-0.232906	0.0427748
0.692666	-1.24869	0.572963
-0.327147	0.063841	0.0301712
-0.438997	-0.139286	1.55431
0.0152196	0.866384	0.378902
-0.80404	0.75613	1.17225
-0.152916	-0.367503	-0.503841
-0.656103	-0.504837	0.535972
0.275678	-1.14228	-1.50257
1.08379	-1.55308	0.878683
-0.276359	1.5344	1.06421
-0.0677911	-1.26249	1.36764
-0.731399	-0.859365	0.912438
0.718062	-1.18152	-1.15235
1.38282	-0.662857	-1.2468
1.38307	-1.27234	1.27546
1.10415	-1.16008	1.41758
-0.792421	-0.454871	-0.228571
-0.803508	-1.32863	1.01693
-0.223249	-0.425291	0.97378
-1.21479	-0.0279178	1.21978
-0.182431	-0.860373	1.13116
-0.11389	0.919677	0.993974
-1.3153	-1.43502	-1.21004
-0.809055	1.44864	0.699016
-0.559579	0.551483	1.14283
0.289283	0.559596	-1.43022
0.0283452	-0.875934	-1.43277
0.654587	1.39409	-0.790075
0.0817606	-0.756514	0.820489
-0.508216	-0.0299754	-0.822524
-0.939759	-1.15841	-0.684599
-0.226952	1.18339	1.27345
0.642367	1.3457	1.15068
-0.478926	-1.13967	1.02011
1.07087	-0.318612	-1.53997
0.295582	-1.11858	-0.587041
0.83559	1.27108	-1.42107
-0.999073	-0.492414	-1.42203
-0.0727764	0.967289	1.08883
-0.296809	-0.970829	-0.832465
0.673343	-0.824088	1.09926
-1.54617	-1.15322	1.24334
0.772664	-1.30259	1.55284
0.2705	-1.10316	1.52364
-0.586836	-1.46821	0.0427309
0.68192	-0.904658	0.821215
-0.31466	-1.43679	1.27612
-0.96071	0.0288555	1.1023
-0.0104382	-1.14248	-0.69352
-1.47376	-0.657221	-1.4195
1.54822	-1.24128	0.323082
0.154935	-1.14456	-1.05161
-0.639925	-0.164516	0.606628
-0.0718081	-1.08588	1.11365
-0.137368	-0.121698	0.779273
0.189775	-1.05535	-0.855358
-1.33555	-0.937189	-1.44285
0.405508	-0.74998	-1.46111
0.772416	-1.50013	1.52925
0.241612	1.48974	-0.647268
0.889134	-0.510407	1.2644
0.927484	-0.501774	1.52342
0.996505	-0.30638	-0.852699
-1.02752	0.411946	0.92844
-1.46192	-1.0379	-0.71814
-0.335397	1.23978	0.507856
-1.10959	1.23978	-1.32698
0.437904	1.23978	1.08881
-0.202606	1.53304	1.4619
0.589738	-0.658969	-0.902193
-0.665912	1.47255	-1.54675
-0.375619	1.50751	1.02706
-0.451292	-1.5626	1.43369
-0.501631	1.46675	0.838706
-0.890245	1.43511	1.50819
1.04195	-0.936778	-0.683422
-1.25857	-1.32938	-0.768117
0.70838	0.153629	-1.09711
-1.2823	1.44666	-1.17165
1.29221	1.35527	-0.764947
-0.0175411	-0.438125	0.938097
1.04535	1.06724	-1.21084
0.891311	1.49797	-0.19771
-0.411118	0.675079	0.934494
0.370049	0.830801	0.824205
0.881323	1.29064	-1.4075
0.667516	0.851258	-1.06591
1.28223	1.44046	0.0683635
0.852882	-1.4439	-1.0937
-1.4271	0.615258	0.834515
-0.239614	-1.46671	1.47678
0.956372	1.20272	-0.0128941
0.17452	-1.29601	1.3028
1.01638	0.947733	-1.02843
-0.83514	-1.43985	-0.575335
1.14102	-1.53801	-0.610059
-0.821952	-1.53106	-0.89797
-0.440192	-1.13191	0.0270262
0.188546	-1.27297	-0.989219
-0.644278	1.12338	0.804296
-1.00583	1.08981	0.717323
1.02739	1.54291	0.0109728
1.32676	-1.23436	-1.06402
-0.711405	1.06682	0.916322
-1.51098	1.49597	-1.08677
-0.31473	-1.2953	-0.372871
1.55593	1.14609	0.198786
-1.06012	0.853094	-0.935262
1.5046	1.29352	-0.233447
-0.979421	1.247	0.987773
0.387577	0.8407	-0.927503
-0.784567	1.09008	-1.22896
0.835192	1.49904	-0.57421
-0.753003	0.826457	-0.735506
-0.0430307	-1.48966	0.421505
-0.1771	0.527376	-1.47026
-1.17466	1.00818	0.473833
-1.47717	0.878099	0.774968
-1.2175	1.25815	-0.716993
-1.48912	1.08066	-0.55444
-0.505385	-0.910154	-1.50009
-0.950542	1.29352	0.640837
-1.39328	1.34437	1.216
1.07401	1.10999	-1.04687
0.877231	1.01096	-0.260838
0.574471	-1.35419	-0.879569
0.480145	0.332044	-0.578033
-1.02417	-1.36674	-0.463602
0.0636967	0.954147	1.41633
1.47973	0.493126	-0.369449
-0.900071	-1.291	-0.354437
-0.874476	1.28081	1.10566
0.961857	1.26751	-0.493002
-1.11682	-1.44735	1.4544
0.913209	1.56421	-1.2508
-1.0021	1.57065	0.807684
-0.0313706	-1.329	-1.38087
-0.7527	-1.53117	-1.08356
-1.09358	1.36577	-0.515926
-0.415194	1.07075	-1.35286
-0.977736	-1.50893	-0.667059
-0.717992	1.47991	0.0108192
0.70479	1.38564	-1.25448
1.49367	1.07945	-1.05739
-1.44634	1.19355	1.52235
-0.50991	1.41244	-0.940966
1.34752	1.25162	-1.26861
-0.889536	1.12471	-0.250069
-1.37296	1.50618	-0.94427
0.776691	1.34217	-0.402039
-1.31409	0.769486	0.173706
0.837275	1.14595
-1.19327	1.41103
0.250242	1.19433	0.244818
-0.868483	-1.01912	-1.07029
-0.262458	1.3652	-1.05271
1.27931	-1.5369	-0.84972
1.33343	1.10571	0.841763
-1.49735	1.50556	1.17759
-1.01281	0.801544	-0.945257
-1.17039	1.56668	0.869888
-0.278757	1.20547	0.512331
0.863298	0.829629	-0.455646
1.26424	0.593385	1.42546
-0.945536	-1.43216	-0.879653
0.0998739	0.982038	-0.664369
-0.731086	0.536533	-0.883189
-0.855369	1.20234	-0.651816
-0.676604	-1.301	-0.218227
-0.198479	-1.25762	-0.785722
-1.0684	1.15302	1.22548
0.12558	-0.848089	-0.975728
-0.765172	-1.47213	-0.486783
-0.122756	0.668311	-0.423433
0.77491	1.04532	0.923006
-1.20624	-0.710438	-0.832739
1.3363	1.13117	1.02712
0.612885	-1.50647	-1.10186
-0.835198	-1.38266	-0.651787
-0.755652	0.999403	0.539291
-1.54227	0.647597	0.703677
0.181467	-0.055183	-0.47355
-1.2452	1.15504	0.404297
1.3533	0.174237	-1.44906
-1.55101	-1.32787	-1.00493
-0.844384	-1.46793	-1.19196
-1.01176	0.807053	1.51796
1.53485	-1.32814	1.53627
-0.75308	0.305091	1.21099
-1.10674	1.102	-0.260262
0.541115	0.514015	0.732277
1.49226	-1.46531	-0.279475
-1.06857	-0.984094	-1.19256
-1.0355	1.16104	-1.04337
-1.06756	-1.43833	-1.23635
-0.955661	1.17105	-1.15191
1.4186	-1.36511	0.732833
1.29905	-0.957175	1.04867
-0.00810861	-0.767805	-0.86247
-0.460745	-1.47161	-1.17911
0.497132	1.10783	-0.557847
0.832055	1.08481	1.54949
0.87773	0.868671	-0.930287
-1.29819	1.07438	-1.02457
-1.14132	0.977083	-1.49776
-1.48774	-1.23145	0.868121
0.951547	0.444779	1.55021
-0.630989	-1.53808	-1.11001
-0.273238	-0.115519	-0.43827
-1.42585	-1.13104	-0.581649
0.490441	-1.34286	0.176277
-1.32695	0.516061	0.44723
-1.36254	1.44393	-1.55808
1.3762	0.902033	-1.41242
0.922107	1.56213	0.668727
-1.00688	-1.38517	-0.6892
-1.3368	-1.43919	-0.762327
-0.844016	-0.83714	-1.27672
-1.55332	0.278889	-0.906517
0.950564	-0.455004	-0.936388
-1.27536	0.898874	-1.03519
1.08797	-0.705028	-1.04602
-0.759661	0.0839292	-1.46878
-1.25955	-1.30433	-0.810801
1.56453	0.213756	1.31939
-0.738775	-0.867033	1.1818
-0.559826	-0.794046	1.43919
1.53884	0.473452	1.10308
1.40888	0.943439	-0.868097
0.70257	1.39521	0.724844
1.43178	1.54201	0.304706
-1.3663	-0.190025	0.434004
1.06367	0.522987	-1.09844
0.981274	-0.212722	-0.661498
-1.53611	-0.396329	-1.52539
1.43879	-1.44453	-1.0758
-0.0233688	-0.0505758	0.683258
-1.05846	1.04716	-0.767206
1.40285	-0.311821	0.592791
-0.803184	1.44523	-0.37269
-0.823095	-0.101519	-0.987653
-0.0156335	0.984499	0.604915
1.44912	1.31473	-0.586557
-1.03774	-0.0528987	-1.35832
0.855902	-0.344032	-1.23417
1.07063	-0.15225	-1.21861
-1.13053	1.50989	0.0047364
-1.40676	1.51985	0.79513
-1.31679	0.163488	-1.18213
1.45825	-0.156852	-0.802259
1.10844	1.53917	-1.41102
-1.45188	0.684563	-0.985131
1.24829	1.44756	-1.36044
1.026	-0.0793556	-0.0465148
-1.52049	0.782536	-1.46387
0.815733	-1.50939	-1.40422
1.51285	-0.305505	-1.06059
1.53527	1.10684	-1.53817
-0.558254	1.17084	-1.19351
1.25782	0.116404	-1.24082
-1.31301	-0.299564	-0.477586
-1.36004	0.770955	-1.46612
-1.34611	1.48216	0.402947
-0.677641	0.592172	1.32048
-1.00962	-0.892264	-1.13137
-1.33946	-0.629378	-0.974379
1.3119	0.0410171	-1.39272
-1.30398	1.54879	-0.712809
1.10578	1.54808	-1.4118
-0.878731	-0.49937	-1.00166
1.3476	0.996203	-0.188988
1.05571	-0.0714485	-1.05423
1.19876	0.932024	1.44826
1.55508	-1.02154	-0.528787
-0.504448	-0.665557	-1.03555
0.865728	-1.10724	0.580038
-1.12652	0.194143	1.12752
-1.07235	1.016	0.457651
-1.09554	-0.171505	1.07686
0.815325	0.982533	0.81652
-1.41337	0.459099	1.53168
1.55958	-0.33749	-1.01845
-1.37904	0.638932	-1.44946
-1.31804	0.442861	-1.26778
-0.860201	-0.818319	-0.47151
1.43604	-0.338549	1.32337
-0.825324	0.0294196	-0.503144
-1.50339	0.780421	-1.39259
-1.39256	-0.960401	-0.177904
1.09314	0.29619	-0.717904
1.52996	-1.303	-0.786691
-1.05705	1.08779	-0.203845
0.512086	-0.0669182	-0.563381
-1.12965	1.38644	-1.057
-1.403	1.15244	-0.907472
0.914185	0.973439	0.0256125
-1.52463	0.610616	-0.33452
1.09652	0.417707	0.726294
-1.18816	-0.25555	-0.606802
1.38284	-1.55597	-1.33675
-1.44122	0.328289	0.334295
-1.46215	-0.443078	0.462309
1.02813	-0.318168	-0.410835
1.3248	-1.48246	-0.0538688
-1.4841	-0.200228	-1.55266
0.619152	0.157648	-1.35011
-1.41443	-0.881415	-1.44237
-1.15942	0.10278	-0.831541
-1.01102	-0.0622147	-0.593598
-1.54717	0.597392	0.605156
1.54803	0.955437	-0.701434
-0.293131	-0.785378	-0.0178135
1.29878	0.978821	-0.206912
1.25119	1.53616	-1.25295
-1.53546	-1.21632	-0.805104
-0.11615	-1.19097	-1.36938
-1.39103	1.31515	0.697816
-1.17821	0.747298	-0.837127
1.3948	0.416002	0.879334
0.754716	0.743138	-1.56836
1.36959	0.306341	-0.114273
-0.698321	0.286787	0.711583
-1.36705	0.577666	-1.00164
1.47075	0.785484	-1.2053
0.688158	0.938408	-0.955999
1.51419	0.694327	0.962234
-1.52586	1.28297	-0.93228
1.36903	-0.178145	-0.764102
1.04383	-0.268638	0.242078
1.36058	0.985347	-0.935128
0.949337	-0.4447	-0.910239
1.39303	-0.40129	0.675805
1.33846	0.750867	0.0193506
0.795576	-0.323035	0.699616
1.21564	0.764301	0.329767
1.26355	1.10731	-0.0248051
0.933051	-0.556675	-0.917959
1.51751	0.164702	0.700796
-1.5254	0.304482	-0.706869
1.53917	-1.25935	-1.02917
1.16275	1.22185	-0.863392
-1.12704	0.42656	-0.989704
0.0328047	0.936754	0.741915
0.827927	-1.10052	0.142304
1.49631	0.105376	-0.910967
1.54918	-0.377875	1.10579
-1.49372	1.56836	-1.02467
1.48359	0.0895976	0.718661
-1.21194	-1.45145	-0.873393
1.23509	1.10294	-1.02162
-1.42739	-0.067977	-0.146095
-1.5636	-0.62633	-1.09136
-1.42608	0.110601	-0.99556
1.07634	1.14189	0.910709
-1.46981	0.966251	1.1992
1.45857	0.68585	-0.73475
1.47429	0.318324	0.374546
-0.918327	0.527536	-0.960023
-1.25399	-1.34615	0.813615
1.14236	0.30505	0.868239
-0.946945	-0.211749	1.34174
-1.4422	0.212653	-0.844026
1.42706	0.0149758	-1.36939
1.13188	-0.693874	0.200139
-1.06204	-0.794431	-0.488811
-1.18301	-1.42802	1.41643
0.579518	-1.00711	1.34739
1.44169	0.708864	0.210591
-1.52556	-1.35299	1.07316
-1.0456	-0.381189	-1.48939
1.25063	0.918393	1.37871
-1.22377	1.14015	0.12758
1.36332	1.21231	0.83003
0.94015	-1.04652	1.22365
-1.2365	-0.218572	1.26331
-1.54288	0.993305	1.54141
1.235	0.118362	1.36121
-0.901837	-1.0897	0.433224
0.521249	-0.230611	0.291685
-0.912103	-1.43526	1.49034
-1.27085	-0.0584523	-0.383841
-0.876369	-0.968195	-1.06072
-1.3729	-1.33271	-1.27445
-1.53365	1.20806	-1.06147
0.939915	0.952778	-0.0709762
-0.579488	1.28744	-0.506535
-1.54577	-1.01956	-0.205376
-0.12025	-1.0805	0.58304
1.49568	-1.01455	-1.4584
-1.42189	-1.30471	0.0184781
1.35213	1.47753	-1.03043
-1.51099	-1.26007	0.739366
1.18997	-1.21732	-0.162918
-1.02848	0.97872	0.205802
-0.517192	-1.4687	0.763982
1.28325	-1.34571	1.54863
0.917106	-0.538391	1.41277
1.49139	-1.18946	0.221864
-1.16398	-0.0644264	-0.81655
1.02237	-0.618211	-1.4756
0.956627	-0.554453	1.24995
-1.51743	0.972072	-1.57037
1.1772	-1.21282	-1.04378
-1.20304	0.340847	1.44709
-0.891478	-1.41987	-0.772348
0.786092	1.32461	0.756826
1.45852	-1.00328	-1.48238
1.31639	1.12738	-1.17734
-1.45061	-1.54362	-0.916106
-1.33559	-1.37052	-0.183736
-0.618167	-1.52722	-0.984761
1.12161	1.56409	-0.8003
1.5675	-1.48025	0.457679
-1.4402	1.30975	-0.0527469
1.00776	-1.3933	0.152307
1.48759	1.16028	-1.06417
1.31919	1.42605	-1.07792
-1.40351	-1.44902	-0.0197072
-1.42059	-1.55085	-1.0824
-1.47179	1.56514	0.0767269
0.99984	1.02588	0.919995
-0.772381	1.28601	-0.574976
1.35934	-1.1271	-1.27873
1.25733	1.3646	1.56761
-1.11274	-1.3563	1.55182
1.49159	0.643362	1.32613
0.859156	-1.24202	1.16289
-1.41878	0.496916	-0.747952
-1.13608	1.09499	-0.939831
1.02959	1.17693	-0.889604
-1.36826	-0.8064	1.40694
-0.15049	-0.491904	1.30948
-0.340255	-1.17159	-1.2598
-1.06296	1.17032	-0.368924
1.5519	-1.32681	-0.992319
-1.48576	-1.08895	1.41495
0.908757	-0.924854	-0.990399
-1.2384	1.48657	-1.17773
1.49152	1.26361	-1.00584
1.47623	1.54001	1.237
1.23211	-0.650614	-0.328925
0.906702	1.46489	-0.0108225
-1.49509	0.998071	-0.595734
-1.32622	-1.48337	-0.794343
1.34492	1.13127	-1.15417
-1.54582	-0.848284	-0.307304
-1.30855	-1.43132	1.23039
-1.05463	0.975801	1.28682
0.820215	1.41448	-0.935197
-1.37514	-1.12891	0.617937
-0.965215	1.1842	-0.559565
-1.40037	-1.55298	-1.41669
1.46728	-1.47172	-0.401986
-1.53426	-1.13059	-1.03661
-1.35622	1.53826	-1.3474
-0.056586	0.490796	1.42356
-0.6679	-1.42009	-1.35247
1.44959	-0.591228	1.29946
1.15817	-1.43615	1.53094
1.49562	0.79593	0.989918
1.03114	-1.45332	-0.814165
1.38544	0.210009	-1.31514
-0.127364	1.41057	-1.35995
0.0407285	-0.827943	-1.29827
1.41939	-0.542241	1.33422
-1.06327	-0.774143	1.38729
0.844431	-1.21134	-1.26638
0.65794	-1.17955	1.11851
0.73746	0.000179192	-0.270781
1.20217	0.773868	0.986294
-1.38034	-1.1969	-0.954329
1.38849	-1.13108	-1.31381
-0.194419	1.13732	0.0793937
0.796223	0.170378	-0.818592
-0.908964	-1.54839	-1.06173
1.49777	1.1429	1.13266
0.24909	-1.1134	0.277492
0.91054	1.36957	-0.459024
0.128098	-1.41658	-1.30371
-0.996726	-1.28059	1.51435
-1.15232	0.847899	-1.33857
-0.394444	-0.820822	-1.09307
-1.52107	0.134257	1.10392
0.823586	1.49693	1.40486
-1.32026	-1.30149	-1.22235
0.0348214	-1.26573	0.749066
-1.47662	-0.932811	-1.05391
1.35415	0.904607	0.946264
-0.705313	-1.1124	-1.13903
0.477609	0.836161	1.38577
-0.973863	0.37334	0.00267037
0.592197	-0.470814	0.419471
0.478502	-1.06691	-0.364883
0.467402	0.684631	-0.736626
-1.4705	-1.46792	-0.14641
-1.25204	1.5216	1.55056
1.39662	0.483015	-1.49621
-1.37585	0.250635	1.40346
0.678442		-1.31481
-1.13453		1.02893
1.07059		1.40971
-1.01852		-1.0682
1.09202		-1.30209
1.32978		1.09457
1.20939		-1.00351
0.446811		0.120855
-1.38726		-1.32135
-1.38604		-0.917705
1.40627		-1.05374
1.50875		-1.54804
1.42878		-1.56064
-0.989631		-1.43855
0.811916		0.989729
-1.35348		-1.31007
1.38452		-1.47247
1.37282		-0.802953
-1.1953		1.55402
1.1771		-1.32236
1.45688		-1.10996
0.933393		-0.450395
1.10015		1.51682
-1.16773		-1.01578
-1.42388		1.3089
-0.666281		1.17917
0.823088		-1.24554
-0.751762		1.52541
1.20125		-1.07845
0.345724		-0.378611
0.889691		1.52668
-1.01986		-1.16079
-1.48598		1.4533
-0.967022		-1.35213
-1.30015		-1.3115
-1.56535		-0.880182
-1.18072		1.44023
-0.743271		-1.53392
0.8067		-0.607114
0.449647		-1.22644
-1.26949		1.36452
-0.872779		-0.714664
-0.590053		-1.05612
1.32942		-1.23483
-1.10506		0.310555
-1.44926		-1.31451
-1.20882		1.5244
0.177195		-1.4831
-1.41566		-0.967295
1.23751		-1.5212
0.363825		1.12161
1.24014		-0.898948
0.440117		1.16175
0.682297		-0.905318
0.958804		-1.29194
1.32724		-1.56891
0.5457		-1.31155
-0.0228306		-0.941986
0.895436		-1.01043
-1.41461		-0.704993
-0.137543		-1.01966
-1.23787		-1.23027
0.64146		-1.40434
1.01798		-1.56518
0.889999		0.676383
1.06706		-0.713982
1.02592		-1.19282
0.746179		-1.47118
0.758569		-0.952153
-1.48328		-1.53055
-1.3865		-1.44553
1.29939		-0.808056
-1.27208		-0.718206
-1.13225		1.53936
0.746949		-0.756972
-1.48082		-1.31117
1.49342		1.45961
1.10896		-0.822944
1.34713		-1.06586
0.767795		-1.06692
0.888046		-0.754669
-1.45887		-1.06867
1.30206		-1.28616
-0.834067		-1.55966
1.28638		-1.31592
-1.55129		-0.107197
-1.35334		-1.37513
1.42419		-1.02691
1.52482		-1.00274
0.371273		-1.09046
-1.25922		-0.932712
1.30212		-1.40553
0.0818433		-0.887041
1.16229		1.04531
1.29544		-1.16604
-1.03836		-1.52573
1.25232		-1.47984
-1.24777		-1.06701
1.18183		-0.968584
-1.22132		-1.39085
1.06432		-0.959589
0.77632		-1.29669
1.47823		1.48075
0.822529		-1.46159
-1.0832		-1.22921
-0.963208		-1.02563
1.49651		1.54293
-1.13067		-0.957408
-0.207854		-1.24012
1.12597		-1.48427
0.611514		1.4318
-0.94126		-1.21942
-1.30058		-1.19875
-1.26314		-1.08788
1.11481		1.52995
1.00102		-1.49765
-1.49595		1.48892
-1.43191		-0.770427
-1.49613		-1.30882
1.56273		-1.09902
1.15364		-1.3076
1.07106		-1.43737
-1.53995		-1.12979
-1.45144		1.37087
-1.241		-1.11233
1.44515		-1.33531
1.36964		-1.31872
-0.998897
1.11135
-0.683275
0.676391
1.39171
0.0972824
-0.776004
-0.667324
-0.993883
-1.10411
-1.51479
1.32812
-1.53235
-0.858553
-1.04562
-0.48534
-0.0161461
-1.44356
-1.29775
0.313033
-0.0608365
-1.02507
0.972604
1.35628
1.21156
-0.216832
-1.52715
1.47154
1.0047
1.0586
-1.0023
1.21333
-0.247013
1.51936
1.53006
-0.377134
-0.171777
0.106689
1.06195
0.111953
1.04056
1.33792
0.707842
-1.52667
0.936847
0.377648
1.38123
1.12544
0.806282
-1.30648
1.45406
0.290701
-0.760161
1.20905
0.930168
0.482739
-1.1474
1.23529
0.899346
-0.191872
1.36829
0.806798
0.534943
-1.50955
0.553783
0.182698
0.40826
0.184822
0.584288
0.586925
-0.466855
-1.17812
1.38702
0.504637
0.932398
1.2212
1.02074
1.52831
0.407291
-1.0983
0.571904
0.515863
0.981764
1.31064
1.25846
1.01004
-0.475592
0.788233
0.946073
0.771594
1.47933
1.10129
0.251136
0.139692
-0.526363
1.20303
0.595275
1.10673
0.478645
-1.09316
-0.652096
0.335885
1.22581
0.535872
1.18197
1.43871
0.937999
-1.00157
0.327666
0.835792
-0.0367615
-1.3949
-0.876666
1.38604
1.45225
1.1832
-1.4267
0.663696
1.25627
0.923244
0.0420479
1.43993
-0.633386
0.998583
0.771641
1.53986
0.987935
-1.30143
1.42822
1.25787
1.27511
1.32588
-1.43402
0.813236
0.844602
-1.31558
0.82541
1.12452
1.24458
-0.122251
-1.54405
1.57001
1.37708
1.42217
-1.51809
-1.44768
-1.55889
-1.233
-1.5578

## Sheet: Figure 1e
Figure 1e
apical domain size (mm2)
hinge vs non-hinge vs stage 11 ectoderm
hinge #1	hinge #2	hinge #3	non-hinge #1	non-hinge #2	non-hinge #3	ectodern #1	ectodern #2	ectodern #3	ectodern #4
58.3591	119.293	175.421	300.378	91.1432	146.928	1017.34	338.14	996.396	670.644
102.987	109.852	217.302	194.302	286.131	300.035	192.07	402.85	93.5462	413.364
83.4192	98.1806	76.5534	312.565	278.579	304.497	221.25	436.149	125.129	592.945
149.502	31.9259	90.1134	119.808	93.5462	199.279	241.675	530.725	127.704	581.282
136.801	133.368	149.674	177.309	122.211	82.2177	256.78	477.343	130.107	438.749
131.48	27.8064	45.3141	209.921	149.846	235.153	256.952	314.796	165.465	322.115
129.592	120.838	78.4415	134.054	159.629	188.637	267.25	679.369	166.324	377.344
146.413	16.3062	22.3138	151.047	96.6358	167.697	271.027	623.413	166.495	270.659
93.203	107.621	72.434	162.547	78.4415	241.675	271.885	662.204	173.533	397.412
122.039	166.324	42.3962	141.092	274.631	286.646	278.064	613.457	179.368	361.222
158.771	120.666	85.8222	117.748	129.248	240.131	281.669	568.487	181.085	386.263
80.5013	35.8737	417.096	224.511	56.986	153.965	287.505	443.529	186.578	479.227
209.235	106.591	67.9712	230.862	204.6	130.621	299.863	381.394	213.526	467.221
117.062	177.309	122.897	165.637	67.2846	303.296	305.012	401.305	217.645	257.795
65.3966	29.1796	7.38071	113.972	124.099	67.113	308.617	544.285	224.854	454.185
135.771	45.6574	139.204	47.3739	199.966	297.975	312.565	475.97	227.601	275.461
181.772	125.472	29.5229	277.892	362.342	91.4865	312.908	422.589	227.944	150.938
140.577	63.5085	38.62	161.346	235.153	255.75	314.109	520.941	233.951	688.139
149.674	139.375	81.3595	174.219	63.1652	178.339	314.109	262.444	234.638	465.677
108.308	73.6355	119.979	373.155	203.227	155.853	314.453	489.187	237.556	506.156
93.7179	63.3368	153.279	181.257	199.794	200.481	317.027	297.117	242.362	440.464
51.665	120.494	144.696	178.167	177.309	114.487	320.632	629.077	242.705	407.875
113.8	36.5603	31.0677	196.018	277.721	92.1731	324.923	462.754	244.937	714.896
114.315	156.54	93.203	196.018	235.84	153.965	330.416	592.345	252.661	429.315
150.361	141.95	34.5005	166.324	56.8143	124.957	332.819	450.567	261.243	457.787
174.391	211.981	118.263	255.579	117.576	232.063	334.02	429.455	262.101	442.008
51.665	198.593	64.3667	231.548	192.585	152.592	337.11	378.648	264.161	258.309
51.4933	146.584	193.443	186.578	272.915	307.587	337.968	460.522	266.907	512.331
37.2469	276.348	131.308	154.308	236.011	337.281	338.998	490.903	267.765	534.8
148.644	196.361	76.5534	159.114	143.666	221.078	339.513	159.973	273.086	519.706
105.39	30.0378	20.254	96.2926	60.2472	151.047	344.147	372.469	274.974	275.633
50.8068	25.9183	48.5754	147.099	175.249	172.331	345.864	497.769	276.519	412.849
125.987	161.003	46.5157	144.696	128.733	31.0677	346.894	694.645	277.034	696.029
102.472	75.3519	57.5009	179.025	161.003	106.935	347.923	364.23	278.751	349.044
223.138	135.084	167.353	237.213	20.769	121.696	350.326	695.675	280.467	670.987
104.188	84.964	73.1206	201.854	228.287	149.159	351.013	424.648	293.684	616.958
192.928	158.771	35.8737	254.034	282.355	194.302	354.103	549.777	295.572	420.568
97.1508	157.741	161.861	329.214	180.055	118.606	356.334	560.591	296.087	585.913
115.002	25.9183	72.9489	30.3811	199.794	82.2177	356.334	537.591	297.803	396.383
108.994	215.585	115.517	267.079	143.323	84.1058	358.394	515.62	298.833	407.704
42.5678	111.226	118.091	188.466	207.003	76.0385	358.737	542.053	302.438	605.123
83.5909	79.1281	138.689	96.1209	23.8586	130.45	360.11	650.533	303.639	723.644
106.591	175.421	147.786	106.591	218.503	157.913	360.282	440.44	305.699	633.939
108.479	55.0979	108.823	250.601	167.182	207.69	362.342	352.214	306.042	206.682
79.1281	41.1947	60.5905	356.162	210.951	136.972	364.401	660.831	307.759	650.576
86.3372	37.9334	213.182	295.743	373.327	92.8597	366.461	384.14	311.706	719.527
129.763	39.3066	50.6351	145.555	154.48	53.7247	368.521	606.077	311.878	401.357
54.4113	156.711	109.338	221.593	391.178	199.279	368.864	463.612	312.565	367.396
287.848	19.5675	42.3962	194.302	110.882	68.6578	369.379	461.552	317.886	408.218
116.718	38.4484	113.8	153.965	139.547	270.683	369.551	321.662	320.46	564.644
123.412	93.8895	54.7546	294.714	41.7096	251.802	373.155	513.904	322.348	365.681
217.13	29.1796	286.303	49.7769	122.726	171.988	373.498	297.803	322.863	788.135
118.263	54.068	87.0238	80.5013	47.0306	216.444	375.558	436.32	324.408	621.246
21.6272	107.106	56.6427	142.122	150.704	114.487	376.931	326.468	325.61	624.505
80.6729	43.0828	199.966	211.294	191.212	219.533	378.133	678.339	326.811	340.296
11.6718	34.6722	51.1501	171.988	194.645	178.854	383.111	517.336	327.326	600.149
155.682	30.3811	143.152	359.424	143.666	119.979	384.999	476.313	331.102	177.009
99.8971	187.607	162.547	253.004	216.787	84.6207	387.917	380.021	331.789	464.991
217.302	76.0385	160.316	301.064	152.42	280.467	391.693	297.117	331.96	362.422
189.667	113.8	101.27	172.846	160.659	178.854	392.379	320.46	336.08	429.315
123.584	25.2317	173.189	228.974	203.914	87.882	393.238	411.432	337.11	406.331
113.285	153.622	96.9791	141.435	145.898	204.944	394.439	349.64	339.17	407.875
73.4638	24.5452	50.6351	167.525	113.457	273.086	395.984	467.903	339.856	846.109
66.2548	32.9557	102.815	203.227	177.824	192.757	396.67	630.107	341.058	371.856
76.7251	29.5229	171.816	193.1	200.481	211.294	396.842	675.421	342.774	657.437
180.398	61.6204	64.8816	159.114	108.136	262.273	397.357	326.296	343.804	226.75
57.5009	135.428	65.5682	101.442	221.078	167.182	399.073	400.447	343.976	757.262
37.4185	46.5157	66.0831	154.48		147.786	401.648	241.161	345.692	690.712
149.159	227.772	10.2987	241.504		338.826	402.85	435.977	348.095	268.086
38.7917	21.9705	80.3296	113.285		335.222	406.969	364.745	349.811	809.747
67.2846	239.787	75.0086	295.057		138.86	407.141	324.58	350.841	334.807
21.4556	129.763	119.465	217.474		410.059	408.857	507.553	351.013	513.188
99.0389	37.0752	54.9262	224.683		278.922	409.887	315.654	351.7	446.124
84.4491	31.9259	64.0234	198.593		108.136	412.805	488.844	355.647	357.963
86.1655	27.8064	115.688	144.181		140.062	412.805	385.342	355.991	364.995
18.7092	139.375	150.017	231.892		280.982	414.693	590.457	358.909	237.041
153.622	20.0824	133.024	175.936		268.624	416.238	623.584	360.453	650.405
62.9935	123.584	179.025	195.675		184.518	417.096	669.242	362.685	385.063
57.3293		44.2843	238.757		255.407	418.126	589.77	363.886	289.526
206.317		116.032	243.907		315.311	418.641	787.333	363.886	367.225
29.5229		94.5761	162.032		259.87	420.186	615.517	364.401	314.74
181.085		34.6722	172.846		164.092	420.357	552.18	364.916	833.76
54.9262		157.226	179.54		497.769	423.447	457.776	368.177	273.918
27.6348		44.2843	185.033		120.323	428.081	422.76	374.185	616.615
25.575		17.851	132.853		353.073	429.969	688.123	374.872	539.26
25.0601		158.256	179.54		421.559	430.484	486.955	377.275	342.697
56.1277		153.793	265.019		37.4185	432.201	320.632	377.79	489.519
72.434			126.502		243.22	432.372	300.893	379.678	372.713
93.8895			261.415		285.445	432.716	655.51	379.849	336.008
32.0975			177.652		110.196	433.402	236.183	379.849	411.134
			38.1051		127.189	434.775	610.196	383.282	279.406
			235.84		90.9716	435.977	400.618	385.685	680.592
			229.66		244.937	437.522	530.21	385.857	469.622
			397.529		161.861	438.552	584.278	385.857	356.762
			168.555		143.838	440.44	763.131	388.26	365.681
			182.973		39.9932	440.783	581.532	390.148	161.401
			142.293		82.561	441.298	408.171	392.208	921.75
			107.106		187.436	443.529	489.53	392.379	239.785
			273.945		118.778	446.962	510.814	392.551	724.158
			167.01		190.525	448.507	653.622	393.238	544.405
			148.301		309.818	449.88	481.806	394.439	327.261
			192.928		61.9637	450.052	453.485	395.297	510.787
			90.6283		209.406	451.253	237.041	395.984	466.192
			213.526		288.363	452.627	409.2	398.559	385.92
			217.13		136.629	452.627	334.363	399.245	486.26
			246.481		191.727	452.97	230.175	400.447	374.772
			219.877		362.513	456.403	426.193	401.476	357.105
			263.131		212.839	457.776	383.111	406.111	505.642
			148.472		107.793	459.492	566.255	406.111	520.392
			137.487		166.152	460.351	433.746	406.283	396.04
			59.9039		152.42	460.351	772.743	408.171	624.162
			314.968		193.272	460.865	473.567	408.857	407.017
			206.488		180.227	461.037	620.152	411.089	382.833
			102.815		176.107	461.209	517.165	411.432	394.496
			209.75		206.832	465.157	710.437	412.29	484.888
			219.018		37.5901	465.843	599.554	413.835	304.963
			178.854		200.824	466.701	554.755	414.865	502.726
			208.548		189.667	466.873	535.016	415.036	376.658
			232.235		417.783	467.388	501.545	415.208	294.672
			33.1274		122.726	468.418	525.747	421.559	495.35
			113.972		83.4192	468.589	630.622	425.163	351.959
			174.562		131.823	470.649	550.979	427.051	370.827
			238.243		151.219	470.821	337.968	427.91	665.327
			198.078		210.608	472.194	403.879	429.626	339.782
			230.519		79.9863	474.082	533.471	433.059	570.819
			236.698		97.4941	474.425	298.833	434.432	534.8
			146.584		159.458	475.627	621.525	435.805	719.527
			94.7478		337.625	476.142	510.299	436.835	375.972
			294.027		69.6877	476.313	554.927	438.552	500.153
			276.863		371.267	476.313	365.088	440.611	526.224
			149.846		198.764	476.485	485.239	441.47	307.536
			205.458		242.362	477	306.214	443.014	684.366
			265.877		67.2846	477.687	400.447	446.276	334.121
			111.569		86.6805	479.06	487.814	446.962	388.665
			141.95		317.199	481.634	269.653	447.992	546.978
			258.325		181.772	481.806	420.701	448.507	455.558
			124.614		181.772	486.44	403.365	448.507	491.92
			280.124		181.772	487.127	638.689	449.022	430.516
			264.847		207.175	493.993	297.632	451.597	445.781
			80.8446		52.6949	498.799	473.052	456.231	305.992
			122.554			499.485	669.757	456.746	491.577
			304.326			499.657	351.528	458.634	390.208
			264.333			499.657	547.203	460.351	476.655
			202.884			500.172	526.777	460.694	203.423
			241.332			501.888	331.274	460.694	311.138
			350.67			503.948	463.44	461.724	317.141
			230.69			504.635	855.648	462.067	654.693
			94.0612			506.351	519.396	462.239	293.3
			155.51			506.351	475.799	463.612	619.874
			318.915			506.523	559.733	465.843	526.224
			286.818			506.866	363.028	469.619	517.305
			278.407			507.209	402.678	469.791	567.217
			408.171			510.642	377.275	471.164	407.532
			150.532			512.016	533.471	474.94	517.819
			225.541			512.359	384.827	475.112	350.073
			380.707			514.419	363.371	476.142	301.361
			153.279			516.135	437.179	476.657	535.315
			103.502			518.71	463.097	476.828	455.901
			164.779			526.777	320.632	476.828	428.457
			309.818			527.292	479.746	477.858	319.028
			147.786			527.978	380.536	478.373	720.385
			132.853			528.665	533.986	480.776	669.1
			304.669			530.896	311.535	481.806	660.181
			232.75			533.128	354.446	482.664	399.814
			198.078			534.329	644.868	483.179	425.885
			110.539			534.501	442.156	484.724	594.832
			191.384			535.188	554.068	485.067	978.18
			204.6			539.135	372.983	485.754	320.057
			399.76			544.628	392.379	490.903	826.727
			214.727			544.971	525.232	491.075	310.966
			269.825			546.688	281.84	492.963	482.486
			192.07			547.889	559.904	493.65	426.571
			360.453			550.636	483.866	494.679	686.424
			316.684			555.27	478.202	496.053	492.434
			377.961			555.27	396.842	497.769	736.508
			314.968			556.815	600.412	498.284	304.791
			115.688			559.733	621.696	499.142	570.476
			313.766			561.964	554.412	502.918	785.391
			318.401			562.307	542.225	502.918	498.952
			306.557			564.195	443.358	503.09	494.321
			289.564			565.054	777.378	503.777	442.179
			170.1			566.427	447.477	504.463	356.076
			121.353			569.516	671.473	507.724	339.267
			111.054			571.061	501.03	508.239	521.421
			57.1576			576.039	467.045	509.269	363.451
			180.913			576.554	459.836	512.187	544.234
			219.705			576.725	415.723	512.702	472.367
			220.22			579.129	437.522	514.762	346.128
			241.504			582.046	341.573	516.307	425.199
			193.1			586.166	475.112	516.993	303.076
			166.495			588.397	409.887	518.881	276.148
			224.683			589.942	414.693	521.456	137.559
			397.357			589.942	715.586	521.628	515.933
			215.585			591.487	588.397	522.657	696.2
			220.22			597.323	409.544	523.172	521.764
			192.07			599.383	454.858	525.06	833.245
			228.63			607.107	508.754	527.978	340.982
			290.251			612.428	391.864	529.695	490.376
			305.356			613.114	136.114	530.553	467.907
			242.534			614.659	547.718	531.583	325.888
			196.361			615.174	360.968	531.926	372.885
			140.062			618.778	292.139	534.673	419.195
			269.482			619.122	448.164	536.904	565.331
			206.488			621.696	318.572	539.65	392.781
			240.817			625.987	448.335	540.337	335.837
			251.631			626.331	717.817	540.508	463.276
			302.266			633.025	589.77	541.538	674.417
			215.071			634.398	599.039	542.74	522.794
			246.31			638.346	473.739	543.255	727.932
			321.833			643.324	647.443	543.941	615.414
			101.785			646.756	669.585	544.113	574.078
			191.555			648.816	824.923	545.829	629.308
			253.176			652.077	432.544	546.344	304.448
			273.773			653.279	377.618	547.546	433.603
			117.233			655.682	498.627	549.949	473.224
			144.525			659.458	680.227	554.412	329.833
			125.644			660.488	790.595	554.583	503.583
			200.996			665.637	398.902	555.098	515.075
						667.697	424.305	556.471	377.516
						671.13	285.445	556.986	550.408
						678.854	582.733	557.845	596.719
						680.399	513.045	560.419	364.995
						681.429	288.706	561.277	421.597
						681.772	372.812	561.621	551.609
						683.317	665.294	564.024	469.108
						684.518	306.214	566.084	570.476
						699.795	286.303	568.143	527.939
						700.996	685.205	568.143	288.497
						704.086	497.941	572.606	342.869
						708.72	436.664	576.039	654.178
						708.892	467.216	585.823	423.655
						711.81	584.793	590.972	524.68
						715.586	441.298	595.435	759.32
						718.675	461.209	595.778	375.286
						719.534	445.074	598.696	419.024
						720.907	314.109	599.554	382.662
						723.138	373.327	606.935	346.985
						723.31	512.702	608.651	389.008
						730.347	604.532	609.51	298.788
						732.235	656.712	610.883	419.881
						732.407	634.741	616.375	373.571
						733.094	297.288	623.756	286.782
						741.847	465.157	624.443	381.461
						743.736	698.078	627.189	434.289
						747.512	413.32	629.249	501.525
						747.512	626.159	629.42	322.801
						748.198	751.631	629.764	509.072
						754.892	238.414	632.338	301.704
						761.415	331.274	633.025	428.457
						771.027	681.257	633.54	416.623
						772.057	423.79	635.085	497.237
						781.669	411.432	636.458	609.068
						785.274	312.736	637.316	1004.59
						788.878	443.529	638.689	434.632
						791.624	369.551	639.376	368.254
						796.087	789.393	644.868	559.67
						798.662	446.104	646.07	694.657
						802.438	307.93	646.928	456.758
						805.871	399.588	653.794	771.669
						818.401	582.218	655.682	474.253
						828.871	676.794	656.025	411.648
						841.23	436.492	657.227	379.06
						841.916	274.631	658.257	458.473
						850.327	437.693	658.257	395.354
						853.416	458.119	659.115	451.441
						855.304	552.524	659.801	308.222
						863.372	637.144	665.466	382.319
						882.253	755.751	673.19	377.001
						887.23	574.494	675.249	486.26
						896.328	372.469	676.966	450.241
						899.589	578.957	677.481	554.696
						907.999	469.963	679.712	677.848
						913.664	504.806	680.914	601.178
						914.865	352.214	682.973	331.72
						915.723	399.073	684.518	562.929
						970.306	355.304	690.354	444.923
						972.709	483.523	690.354	458.817
							419.671	690.869	635.654
							351.185	691.727	810.948
							479.575	692.242	347.5
							322.52	694.13	547.664
							567.628	697.22	404.102
							625.301	699.623	540.117
							320.975	701.511	785.906
							362.856	703.399	544.92
							457.089	703.914	496.379
							340.028	705.287	565.502
							487.814	706.317	538.573
							273.945	719.534	485.231
							522.657	720.049	267.228
							421.216	720.907	360.021
							389.118	721.25	248.361
							518.195	722.623	529.654
							607.621	724.168	523.308
							597.323	730.004	537.716
							563.509	744.765	353.503
							390.491	767.423	477.684
							530.381	771.027	345.613
							394.954	779.781	340.982
							671.473	789.05	579.567
							400.447	790.423	314.74
							445.246	796.602	224.177
							315.483	799.52	358.82
							867.835	802.61	497.58
							460.694	815.311	326.918
							213.526	821.834	316.112
							377.961	847.58	534.285
							381.737	848.095	435.833
							406.797	856.678
							244.765	866.118
							221.593	890.835
							571.405	935.462
							392.379
							581.532
							474.254
							592.173
							482.149
							324.923
							319.774
							305.527
							221.936

## Sheet: Figure 1f
Figure 1f
cell aspect ratio
hinge vs non-hinge vs stage 11 ectoderm
hinge #1	hinge #2	hinge #3	non-hinge #1	non-hinge #2	non-hinge #3	ectodern #1	ectodern #2	ectodern #3	ectodern #4
3.50445	2.89504	1.83709	1.33137	1.88934	1.07945	1.08416	1.4714	1.20009	1.40208
1.85161	1.68637	1.51546	3.2469	1.0422	1.43516	1.43061	1.09843	2.13426	1.24059
6.05166	1.5842	1.25359	1.88385	1.82116	1.53831	1.44883	1.32793	1.7076	1.42571
4.15036	2.75055	1.28905	1.26201	1.08	1.63352	1.35144	1.30012	2.46756	1.87076
2.46077	1.89783	1.75003	1.56226	2.16605	2.31148	1.60145	1.14002	2.05305	1.92204
2.78061	1.169	3.8526	1.24838	1.11397	1.32009	1.28908	1.25069	1.68956	1.5564
1.76927	2.57273	2.81747	2.2936	1.92041	1.32441	1.95412	1.99896	1.86671	1.28586
2.37592	1.51097	2.44243	2.51836	1.87841	1.25016	2.04858	1.35148	1.17635	1.97571
1.41586	3.03612	2.44988	1.5198	1.30842	2.03596	1.55808	1.61325	2.67294	1.13853
1.61209	2.34738	1.43995	2.06537	2.36031	1.19057	1.349	1.51144	2.31463	1.62918
1.53017	1.13107	2.57794	2.63604	1.41188	1.33484	1.28128	1.48405	1.94579	1.85259
2.45167	2.757	1.70176	1.51095	2.22942	1.58021	1.46637	1.58317	1.27487	1.50907
2.50943	2.39578	3.94173	1.31891	2.0305	1.22737	1.5871	2.00766	1.35731	1.03824
2.30362	2.27122	1.65831	1.04256	1.67525	1.35955	1.69339	1.39934	1.21454	1.55281
1.67679	2.35476	1.50771	1.16994	2.1561	2.38792	1.50761	1.1489	1.9554	1.31436
2.57971	3.02651	1.52842	1.4347	1.11427	1.5006	1.14579	1.50217	1.81965	1.55766
2.78107	2.54997	2.44909	1.28886	2.26763	1.56087	1.16844	1.24794	1.32769	1.35528
3.23252	2.24693	3.50644	1.81221	1.21643	1.30986	1.24796	1.56186	1.2693	1.42009
2.37532	2.36709	2.89344	2.21432	1.69821	1.54701	1.46192	1.48721	1.40785	1.37304
1.58071	4.26306	1.12663	1.15735	1.62116	1.48577	1.13209	1.57468	1.69011	1.3826
2.15464	1.52657	1.508	1.71216	2.32559	1.39406	1.22569	1.45388	1.45543	1.41694
3.38015	3.43381	1.50495	1.34392	1.83485	1.62233	1.13302	1.26268	1.95541	1.19807
3.39177	3.41629	3.47546	1.53574	1.10809	1.48891	1.12035	1.33626	1.23492	1.81981
2.43091	1.77392	1.64604	1.60356	1.73262	1.54245	2.14509	1.23662	1.68153	1.31935
2.99647	1.66612	5.21572	1.26576	1.23335	1.17893	1.51523	1.14728	1.1824	1.21471
2.11791	1.25708	2.10886	1.04924	1.12775	1.33162	1.53378	1.36003	1.46009	1.41493
1.78532	1.91891	1.75635	1.87148	1.28762	2.17957	1.34665	1.54804	1.14951	1.03502
5.21758	2.00978	2.00161	1.46979	1.20895	1.18228	1.37033	1.10011	1.1018	1.49094
1.53397	1.81401	1.96623	2.19643	1.48653	1.76379	1.72165	1.28661	2.2679	1.44409
1.82324	1.64067	1.23367	2.02711	1.33461	1.2967	1.38968	1.98952	1.29723	2.08891
3.14679	1.74738	3.05763	1.49627	3.795	1.37734	1.20901	1.23373	1.37775	1.35562
3.55091	1.50847	4.33148	2.09007	2.05033	1.54663	1.06384	1.5935	1.45775	1.15438
2.49973	1.32567	2.72962	2.36599	1.56399	1.19964	1.50499	1.97774	1.15206	1.32262
1.55934	1.23243	1.61847	1.22468	1.78499	1.87522	1.76113	1.44277	1.65291	1.71797
1.64402	1.97276	2.61971	2.13015	1.41022	2.01001	1.34591	2.32977	1.62555	2.08996
3.22998	2.18933	2.96847	1.78315	2.80434	1.2592	1.92685	1.16044	1.05771	1.3993
2.49049	2.28583	2.93332	1.6309	1.52585	1.17439	1.87419	1.41136	1.14203	1.15611
4.49027	2.19149	2.07818	1.91316	2.1784	2.07362	2.14057	1.30998	1.20636	1.86481
2.00356	1.54804	2.50347	1.08717	1.25711	1.46708	1.05937	1.95925	1.48113	1.21677
2.93949	3.03334	1.91164	1.45148	1.60872	2.28175	1.57532	1.381	1.4299	1.22156
3.90684	3.07801	1.27915	1.62633	1.48621	1.73247	1.25444	1.46776	1.65174	1.08046
2.42948	2.15077	1.67999	1.20604	2.43505	1.21885	1.02093	1.43051	1.87133	1.44605
2.99735	3.03568	2.24359	1.22349	1.52427	2.15584	1.16003	1.20562	1.70072	1.18444
1.9965	5.08029	1.31986	1.18682	1.59119	2.47001	1.44536	1.12302	1.53586	1.122
3.98248	2.06217	3.60052	1.19045	1.85951	1.475	1.53524	1.14074	1.39295	1.39975
4.89596	2.33739	2.44153	2.02179	1.28012	1.53973	1.7344	1.26655	1.57825	1.31733
1.68827	2.20085	2.33654	1.83259	1.15004	2.86428	1.17631	1.20753	1.3373	1.48696
10.2033	2.22983	1.84178	1.52313	1.20282	1.16029	1.49382	1.18968	1.44474	1.48327
1.9056	2.68715	3.65374	1.50365	2.35336	2.88075	1.76736	1.19084	1.62404	1.50931
2.34907	1.67273	4.61546	1.34473	2.46867	1.62428	1.43328	1.37596	1.66661	1.46269
1.55049	4.29263	1.61429	1.3979	3.4257	1.60479	1.29091	1.52803	1.74145	1.52483
2.46862	2.44174	1.7971	2.491	1.39258	1.08337	1.49553	1.0351	1.34502	1.60424
3.5407	1.10971	1.81528	2.97322	1.9367	1.89102	1.17311	1.21221	1.58542	1.23115
4.02159	2.50996	4.02992	1.86767	1.42988	1.20439	1.12979	1.11157	1.29641	1.5491
1.11623	1.42872	3.47335	1.43936	1.80919	1.68484	1.30739	1.25721	1.60961	1.23792
1.43381	3.75996	3.21423	1.28427	1.74954	1.23718	1.16217	1.22274	1.13026	1.2741
1.07787	1.45926	1.72239	1.57689	1.18861	1.5964	1.07097	1.93017	1.23656	1.4879
4.85074	2.15855	4.08934	1.44009	1.65568	1.86355	2.13951	1.83679	1.29947	1.41525
1.96881	2.15412	5.80628	1.3637	2.20945	1.54156	1.5065	1.38539	1.33302	1.2171
1.16277	2.92358	3.57699	1.77673	2.49976	1.846	1.43448	1.16708	1.11082	1.27678
1.35265	1.82138	4.37197	1.68453	1.8368	1.35651	2.21862	1.55853	1.76778	1.49519
2.54284	1.86622	2.41037	1.94064	1.30061	1.39196	1.45033	2.29367	2.15861	2.18884
4.08391	1.27046	5.12618	1.82296	1.53724	1.22777	1.97295	1.058	1.18285	1.09316
3.73386	2.8492	3.09563	1.38236	1.82812	1.23643	1.40882	1.5356	1.59366	1.16925
1.29216	1.34161	8.1345	1.29911	1.47067	1.71643	1.45402	1.21182	1.43962	1.13371
1.50642	2.17095	2.37352	1.65086	1.22073	1.35523	1.21964	2.08836	1.23052	1.32227
6.80423	1.57486	2.69513	2.35272	1.36555	1.5078	1.87867	1.85184	1.17531	1.57188
2.3262	4.19778	4.83268	1.06769	1.48269	2.0957	1.29054	1.31463	1.30011	1.0916
1.64443	1.14031	1.29561	1.62178		1.93233	1.07588	1.65602	1.04496	1.58298
2.40814	2.885	3.18394	1.72111		1.24583	1.54539	1.55597	1.04429	1.13451
1.35562	1.8122	1.55606	1.51051		1.66834	1.28182	2.05574	1.74587	1.2487
3.91202	1.26912	4.13337	1.44338		1.11044	1.69188	1.86944	1.66757	1.12648
2.12623	4.22852	2.01759	1.48558		1.68411	1.30373	1.29398	1.14841	1.45116
1.93557	4.2341	2.45276	1.54468		2.54793	1.7671	1.66257	1.14008	1.36959
1.96536	2.05821	1.66014	1.75839		1.53491	1.1029	1.27888	1.28453	1.47489
1.55868	2.0564	1.50619	1.57096		1.23259	1.69773	1.16399	1.38568	1.32005
2.04923	1.73396	2.22614	1.39951		1.29441	1.60696	1.53012	1.30415	1.46201
1.58758	1.35394	2.23742	2.66711		1.79883	1.46368	1.18346	1.2596	1.4618
2.31074		5.10141	1.31657		1.19953	1.32265	1.12149	1.47515	1.86984
1.22742		1.92814	1.44723		1.56264	1.29898	1.10785	1.20401	1.72669
3.84935		2.0587	1.18705		2.66722	1.99593	1.34237	3.23989	1.3655
2.00176		7.03961	1.78734		1.42549	1.18656	1.17564	1.53486	1.46385
2.06682		3.38474	1.54038		1.29297	1.43868	1.52722	1.47122	1.19692
4.47575		3.96015	1.21276		1.35076	2.02833	1.24337	1.30244	1.43097
5.02068		1.59009	2.31404		2.18619	1.39577	1.75103	1.9085	1.69669
8.30618		3.71714	1.68731		1.65452	1.18241	1.1992	1.60941	1.23402
1.68836		2.02166	1.61151		4.35315	1.26851	1.44635	1.72463	1.07773
1.53977			1.34805		1.98209	1.40601	1.12721	1.61135	1.16326
2.44798			1.23944		1.2119	1.43752	1.28385	1.21649	1.59843
1.3915			2.07515		1.68404	1.43868	1.05103	1.28846	1.61419
			1.54377		1.56967	1.18006	1.26559	1.28941	1.71426
			2.51332		1.09892	1.05137	1.04966	1.57394	1.48497
			2.10067		1.17429	1.65923	1.15749	1.20712	2.07204
			1.26603		1.16606	1.28875	1.09775	1.7713	1.53763
			1.32774		1.72943	1.73046	1.47254	1.44873	1.09753
			2.04386		1.52974	1.15258	1.09121	1.23467	1.87944
			1.2891		3.23628	1.50998	1.07902	1.56348	1.4212
			1.75487		1.19825	1.98846	1.36905	1.37258	1.45013
			1.16534		2.50266	1.74311	1.18799	1.66601	1.76701
			1.78916		1.39991	1.59897	1.7823	1.19208	1.6154
			2.81267		1.32847	1.29012	1.86841	1.39571	1.3217
			1.62719		3.829	1.37912	1.39942	1.16356	1.88286
			1.97853		1.36554	1.90901	1.45368	1.33507	1.72055
			1.3596		1.33559	1.21909	1.24486	1.08219	1.28067
			2.01648		1.52872	1.2953	1.91419	1.22934	1.13469
			2.47672		1.46957	1.04953	1.13589	1.84705	1.81252
			1.91426		1.39171	1.71175	1.08421	1.45587	1.13453
			1.46759		1.48782	1.26331	1.91983	1.45528	1.48333
			1.09767		1.91199	1.31406	1.5396	1.15372	1.10433
			1.79264		1.24933	1.20368	1.17464	1.11022	1.35925
			2.27462		1.43624	2.16946	1.6196	1.48184	1.18858
			1.15725		1.33503	1.21669	1.15871	1.29799	1.66563
			1.50893		1.84249	1.22038	1.47922	1.69992	2.27404
			1.17197		1.42672	1.56753	1.34897	1.39361	1.23794
			1.31649		1.27528	1.16584	1.45883	1.36863	1.22587
			2.09445		2.41232	1.67548	1.40432	1.14332	1.04141
			2.10199		1.83315	1.19526	1.23561	2.227	1.02111
			1.63172		2.02347	1.10139	1.30513	1.41464	1.39496
			1.62756		1.15112	1.88415	1.66119	1.20278	2.01054
			3.00492		1.8181	1.27191	1.15626	1.19699	1.32236
			2.09632		4.60231	1.1799	1.10783	1.31939	1.3346
			1.46842		3.10354	1.38713	1.55115	1.33013	1.33268
			1.52615		1.38373	1.19017	1.56705	1.49314	1.47477
			1.21198		1.81521	1.46987	1.45726	1.51682	1.40508
			1.15113		1.75068	1.25822	1.24067	1.11696	1.7541
			1.9391		2.14496	1.20682	1.36558	1.18676	1.77138
			1.22471		1.38843	2.75995	1.14482	1.34276	1.11597
			1.72915		1.37931	1.70175	1.07141	1.93609	1.22058
			1.53408		2.00023	1.20402	1.40742	1.18891	1.12611
			1.66464		1.52607	1.38034	1.55123	1.77952	1.25319
			1.09137		1.82244	1.51288	1.35781	1.92492	1.20036
			1.35014		2.30872	1.19889	1.31331	1.74377	1.71401
			1.30161		1.25177	1.12295	1.53354	1.89867	1.26777
			2.81366		2.11456	1.36694	1.39254	1.30528	1.11307
			1.4296		1.15942	1.66152	1.46677	1.51748	1.58539
			1.80766		1.15146	1.22653	1.547	1.41007	1.4876
			1.34484		1.15146	1.39366	1.43006	2.18516	1.86252
			1.05724		1.15146	1.27558	1.28067	1.63874	1.70982
			1.78936		1.58355	1.18831	1.94724	1.98344	1.96144
			2.64882		1.46326	1.28211	1.10114	2.04834	1.56071
			2.20094			1.64107	1.03735	1.36688	1.42189
			1.21647			1.26045	1.54328	1.6898	1.44498
			1.19371			1.51636	1.60353	1.29209	1.16222
			1.44321			1.5781	1.23044	1.51946	1.07985
			1.88207			1.32356	1.22367	1.75757	2.46511
			1.11282			1.84236	1.24644	1.31567	1.17832
			1.2695			1.15801	1.38101	1.39722	1.2422
			2.06601			1.30434	1.46899	1.28156	1.28688
			1.62418			1.38628	1.39002	1.50668	1.65749
			1.47116			1.26136	1.50851	1.3027	1.39896
			1.56076			1.86505	1.49517	1.10402	1.5362
			1.32449			1.09324	2.11688	1.39329	1.92008
			1.165			1.59209	1.31947	1.56211	1.37681
			1.85311			1.46878	1.27011	1.33953	2.03126
			1.6595			1.15491	1.5792	1.23594	1.39856
			1.87174			1.05291	1.64631	1.13423	1.24211
			1.35289			1.12899	1.74976	1.16189	1.11086
			1.14406			1.5515	1.12299	1.41892	1.64135
			1.66994			1.33383	1.1982	1.10982	1.30875
			1.42204			1.23237	1.43674	1.24487	1.46029
			1.37201			1.52657	1.0696	1.23708	1.3537
			2.45392			1.36357	1.07631	2.04523	1.49845
			1.15345			1.56648	1.60122	2.25666	1.39817
			2.11582			1.34677	1.19662	1.1447	1.05896
			1.43294			1.47901	1.09125	1.41281	1.10971
			1.4541			1.22943	1.16995	1.18894	1.40628
			1.25955			1.35921	1.98479	1.14536	1.9527
			2.67278			1.53034	1.24792	1.48888	1.18705
			1.4338			1.47654	1.33447	1.28287	1.27203
			1.36726			1.48369	1.51739	1.10685	2.99312
			1.65278			1.14301	1.21922	1.92972	1.29077
			1.8121			2.41812	1.04307	1.30274	1.59167
			1.08579			1.33556	1.3965	1.2586	1.77633
			1.38894			1.38463	1.31555	1.33868	1.09057
			1.42647			1.25673	1.47196	1.31167	1.68611
			1.39284			1.11977	1.3561	1.71403	1.47971
			1.55585			1.44662	1.34132	1.36503	1.37929
			1.25			1.25118	1.24376	1.36811	1.21792
			1.01959			1.64944	1.3057	1.48436	1.68461
			1.09846			1.41066	1.20491	1.5957	1.10545
			1.21874			1.271	1.28739	1.22287	1.1439
			2.00754			1.21546	1.38834	1.54235	1.20636
			2.04926			2.28909	1.28963	2.00475	1.46057
			1.32382			1.16831	1.31583	1.60614	1.42883
			6.31939			1.43191	1.20086	1.40869	2.72096
			1.64459			1.27882	1.25874	1.3348	1.03269
			3.05039			1.62754	1.32697	1.18164	1.70647
			1.30009			1.19058	1.25587	1.13414	1.2154
			1.87074			1.08429	1.12384	1.57322	1.97742
			2.15116			1.25154	1.36781	1.18232	1.33321
			1.52042			1.44079	1.29848	1.34674	1.33606
			1.30045			1.5144	1.13087	1.18028	1.16896
			1.20443			1.51863	1.55049	1.70725	1.08911
			2.27803			1.28667	1.40127	1.17659	1.68735
			2.05107			1.30762	1.15185	1.65966	2.23028
			1.34416			2.4294	1.12664	1.11969	1.32825
			1.45054			1.17103	1.26038	1.31816	2.2059
			1.77187			1.43765	1.55343	1.5337	1.42609
			1.20923			1.79719	1.56807	1.56583	1.49034
			1.5661			1.36633	1.10231	1.33168	1.4846
			1.1107			1.09192	1.47428	1.19959	1.38803
			1.59842			1.70299	1.52368	1.4319	1.22705
			1.31702			1.29152	1.17735	1.40443	1.22034
			1.23613			1.66842	1.83203	1.25439	1.70509
			1.44473			1.88182	1.5136	1.77727	1.76497
			1.69041			2.18553	1.33031	1.16195	2.34526
			1.57942			1.49989	1.29322	1.16747	1.66361
			2.08468			1.09862	1.28696	1.48563	1.49888
			1.48425			1.38749	1.06574	1.36637	1.56122
			1.35886			1.71879	1.05937	1.49918	1.55728
			6.18747			1.3397	1.53797	1.37835	1.43645
			1.2075			1.63608	1.09308	1.57404	1.08074
			1.88003			1.49067	1.32285	1.39187	1.6897
			1.56377			2.01694	1.36515	1.88347	1.18563
			1.89425			1.43353	1.20158	1.60081	1.12865
			2.04018			1.7517	1.45742	1.55718	1.13159
			1.28138			1.43084	1.50434	1.57303	1.21412
			2.22027			1.48041	1.773	1.14996	1.37797
						1.9387	1.81931	1.43416	2.33216
						1.6091	1.2979	1.53348	1.5611
						1.30807	1.67546	1.18332	1.34045
						1.17344	1.44401	1.2121	1.76439
						1.54183	1.46944	1.03011	1.70874
						1.46781	1.30713	1.10215	1.2576
						1.28017	1.19239	1.66617	1.07249
						1.434	1.3274	2.04397	1.4582
						1.13011	1.55288	1.52423	1.42906
						2.82144	1.53461	2.0546	1.48483
						1.50514	1.00596	1.14935	1.18294
						2.09044	1.47341	1.18908	1.56819
						1.19463	1.08911	1.90587	1.09345
						1.30422	1.50259	1.31695	1.82035
						1.55523	1.46087	1.28699	1.18056
						1.55457	1.08831	1.28387	1.18162
						1.30481	1.25442	1.43226	1.27905
						1.44755	1.29795	1.28877	1.10341
						1.8016	1.14695	1.16753	1.07966
						1.05168	1.58771	1.34672	1.31422
						1.7169	1.71757	1.57365	1.28959
						1.17934	1.36599	1.28752	1.84146
						1.7524	1.10499	1.38765	1.13762
						1.21027	1.85652	2.18474	1.26792
						1.125	1.31345	1.44356	1.57392
						1.35441	1.30926	1.2275	1.15254
						1.27503	1.37817	1.05241	1.03028
						1.3032	1.22226	1.16618	1.45252
						1.1163	1.38648	1.52137	1.17358
						1.70102	1.46276	1.31885	1.72133
						1.32167	1.14684	1.45686	1.54574
						1.11654	1.33848	1.25609	2.19216
						1.44603	1.24593	1.17199	1.81311
						1.18095	2.36338	1.06339	1.22133
						1.24686	1.598	1.13764	1.52922
						1.31835	1.32875	1.43719	1.332
						1.57837	1.42751	1.53779	1.6409
						1.25661	1.69532	1.13575	1.38493
						1.16846	1.9884	1.08284	1.33217
						1.1296	1.4425	1.13701	1.54177
						1.48417	1.47769	1.33094	1.5319
						1.32297	1.21685	2.01852	1.77049
						1.7594	1.23698	1.17899	1.30665
						1.11875	1.0806	1.43462	1.50279
						1.42984	1.26479	1.41861	1.82409
						1.12129	1.14576	1.36135	1.35877
						1.24029	1.4718	1.68134	1.69176
						1.05948	1.18976	1.31377	1.46339
						1.88295	1.42702	1.64006	1.35881
						2.10995	1.3157	1.07463	1.12995
						1.72003	1.2421	1.29108	1.20893
						1.02949	1.13545	1.22931	1.11157
						1.23886	1.52876	1.25118	1.50499
						1.154	1.25763	1.38552	1.08641
						1.34341	1.17911	1.15011	1.1865
						1.35023	1.43536	1.26946	1.23327
						1.25988	1.28323	1.32715	1.08217
						1.45353	1.40145	1.39087	2.33752
						1.39853	1.65806	1.57249	1.62856
							1.36017	1.29938	1.49146
							1.85684	1.52399	1.17952
							1.91126	1.40218	1.40021
							1.80874	1.73342	1.77848
							1.39117	1.39031	1.33347
							1.28408	1.56176	1.74112
							1.30613	1.07787	1.33958
							1.19863	1.22727	1.31576
							1.482	1.29539	1.13848
							1.30672	1.29184	1.4415
							1.35522	1.50862	1.95104
							1.07644	1.28612	1.46512
							2.21833	1.17395	1.55876
							1.01566	1.29705	2.66971
							1.27553	1.79313	1.75299
							1.17494	1.24741	1.28173
							1.46608	1.4781	1.26377
							1.40523	1.3585	2.26738
							1.32077	1.50348	2.27635
							1.36064	1.24876	1.22071
							1.34362	1.15981	1.50856
							1.37637	1.20374	1.22993
							1.41558	1.44215	1.36483
							1.48644	1.33296	1.44799
							1.3642	1.09912	1.17142
							1.16968	1.31661	1.39719
							1.30912	1.6302	1.60512
							1.42439	1.40419	1.38418
							1.40776	1.39079	1.28746
							1.60634	1.2565	1.23352
							1.56197	1.3666	2.34811
							1.56157	1.47741
							1.80567	1.27006
							1.63112	1.84326
							1.69376	1.41387
							1.65543
							1.47158
							1.40857
							1.49371
							1.51684
							1.19754
							1.15222
							1.34976
							1.42403

## Sheet: Figure 2c
Figure 2c
apical domain size (mm2)
vangl2MO
control #1	control #2	control #3	vangl2MO #1	vangl2MO #2	vangl2MO #3
23.854	229.206	183.424	397.393	451.67	230.314
109.417	110.454	151.704	222.291	371.465	181.7
120.48	274.493	66.8877	407.937	520.985	308.925
227.304	238.367	119.639	267.406	323.239	295.823
71.2162	172.855	43.4425	367.317	303.879	127.225
28.8668	138.975	36.0297	287.976	310.62	270.826
84.526	206.216	110.847	328.424	378.206	444.079
104.231	236.984	144.808	201.549	429.89	231.176
41.8309	465.671	63.0951	274.666	527.899	354.091
122.727	268.271	31.5476	633.167	278.988	181.873
103.194	687.789	59.1301	323.239	494.192	286.169
126.53	261.357	17.7563	327.56	250.121	269.62
72.2533	190.14	88.0918	127.048	376.651	399.602
155.051	169.398	168.254	369.737	240.095	298.754
39.0652	351.414	47.0628	318.744	404.307	146.705
126.53	67.2405	142.05	498.168	207.599	373.744
66.0306	48.0536	42.753	384.602	398.776	227.729
99.3915	75.3647	102.228	309.41	437.668	356.849
164.731	223.847	195.836	234.045	300.595	175.322
170.608	124.11	106.71	277.951	331.363	346.851
133.963	231.971	45.3388	319.436	304.225	254.622
160.928	248.738	228.935	268.962	436.804	286.169
56.6964	65.6848	40.1671	225.23	168.533	304.098
124.455	206.043	132.569	166.978	345.71	528.896
194.807	41.4852	76.1968	321.683	467.054	356.332
182.189	173.719	96.3666	373.366	324.276	266.344
82.7975	137.074	47.0628	385.466	341.388	214.11
175.621	546.048	73.7834	297.31	369.564	268.758
31.9781	349.858	81.1962	321.51	356.081	175.149
24.3725	173.892	169.805	492.636	558.148	388.052
122.554	47.8808	173.943	584.595	438.187	262.034
117.714	205.179	39.4775	331.708	346.92	495.107
101.812	242.861	69.9908	172.336	625.216	663.016
197.746	268.271	66.0258	424.532	524.96	214.972
179.423	261.357	124.122	75.7104	455.127	201.525
84.0075	55.6593	42.0634	377.342	244.417	253.242
209.846	126.011	34.6506	335.857	486.241	281.687
106.997	390.306	131.534	384.256	521.157	171.874
143.297	177.349	84.644	311.312	598.596	310.131
153.841	35.6081	279.791	128.258	474.832	221.178
141.05	106.997	280.48	371.119	604.819	239.279
144.507	336.548	33.0991	364.378	195.153	423.737
44.5966	190.313	48.9591	397.739	510.095	214.454
103.194	174.411	131.707	304.916	432.483	378.916
78.4761	147.618	67.4049	369.909	293.162	222.212
199.302	17.6312	74.8177	249.084	495.575	136.534
18.1498	189.622	59.1301	89.366	211.056	316.855
60.6721	162.484	253.242	547.777	364.551	342.541
48.3994	101.293	74.8177	233.354	382.528	304.787
150.384	58.4249	70.5079	670.158	302.15	209.972
7.77847	244.071	276.17	420.037	242.861	368.572
196.363	168.361	83.4373	452.015	324.449	280.653
126.184	102.33	46.3732	453.225	378.725	448.734
77.2661	78.1304	121.708	240.96	238.713	264.965
9.50702	206.216	131.19	381.664	226.613	428.392
283.655	41.8309	58.613	124.628	239.923	157.91
205.006	342.944	198.594	290.915	104.231	181.528
138.284	369.564	210.145	434.73	351.068	418.393
206.043	369.391	133.086	250.812	110.627	308.235
64.4749	119.788	71.1975	461.35	266.542	443.045
136.21	166.978	35.8573	192.56	349.167	268.24
114.084	54.795	34.9954	366.798	433.174	226.005
46.498	204.314	149.635	26.1011	189.967	402.533
249.43	127.394	165.151	328.424	439.397	334.266
12.2727	23.854	156.014	547.258	253.405	383.398
43.3866	16.2484	113.089	156.952	422.803	192.561
133.617	349.512	75.6797	81.0689	325.659	222.902
112.356	63.6106	153.428	120.307	417.79	300.478
80.3775	44.4237	201.525	410.876	267.234	372.365
212.784	217.797	34.9954	338.277	113.393	259.966
45.6337	244.071	210.145	510.786	300.249	395.465
235.255	189.622	122.225	310.966	208.117	285.135
91.6131	30.5953	29.8236	272.765	353.488	196.698
133.617	20.9154	224.453	527.034	194.807	518.38
193.597	124.11	48.2695	369.218	453.053	100.849
126.875	119.443	26.893	257.554	266.196	398.051
86.6003	234.045	72.749	341.388	319.781	325.819
255.134	65.6848	27.0654	546.394	346.401	231.349
135.172	121.517	186.699	188.93	343.635	357.022
208.982	378.206	96.8838	291.433	687.789	114.64
95.5887	129.987	99.2972	361.785	351.414	382.708
187.72	117.887	99.642	497.649	390.306	468.559
98.873	123.764	112.399	180.633	336.548	276.86
58.7706	126.703	110.33	250.812	342.944	341.162
156.779	125.32	51.3725	262.912	369.564	271.861
90.9216	162.311	85.1612	310.793	369.391	231.866
374.922	62.5735	188.768	523.577	349.512	375.812
195.153	117.541	78.7827	132.061	338.968	358.573
189.967	37.3366	103.435	350.031	234.391	430.805
176.139	249.084	126.707	228.86	483.994	224.97
164.039	99.3915	64.819	309.583	366.798	199.629
5.18565	148.655	177.735	412.259	278.642	215.144
322.547	177.695	40.1671	300.595	299.039	314.614
65.1663	299.039	157.738	324.276	249.084	378.916
140.704	87.6374	86.7127	415.543	199.302	338.748
62.5735	101.466	86.0231	385.985	230.761	219.454
97.8358	110.109	179.459	409.147	324.621	267.379
128.085	24.7182	206.007	381.836	321.683	240.83
155.051	285.383	219.799	233.008	154.359	661.12
163.866	24.3725	121.536	468.955	245.627	214.972
136.555	278.642	96.0218	292.298	274.148	457.526
221.427	166.286	17.9287	326.696	158.854	145.326
85.5631	366.798	146.36	357.118	445.793	235.314
132.753	76.0561	144.636	504.909	353.834	199.284
167.842	44.9423	66.8877	438.36	121.517	133.258
70.3519	32.151	234.797	452.188		655.948
145.889	125.665	220.833	169.052		283.238
83.4889	91.6131	84.8164	455.3		329.956
115.121	194.98	245.14	203.969		159.634
146.408	188.412	56.7167	164.385		162.048
56.6964	82.7975	111.709			224.626
47.5351	70.1791	90.5053			291.858
256.689	42.3494	107.227			270.482
160.928	56.8692	121.363			260.483
164.904	40.6209	109.468			220.833
145.025	196.363	173.253			224.108
177.003	102.676	178.942			344.093
102.157	226.958	134.293			200.146
113.566	269.308	154.29			285.307
163.866	143.47	47.0628			413.566
82.9703	131.543	289.962			428.909
102.849	134.827	238.417			271.343
90.5759	164.904	119.984			228.763
49.4365	162.829	71.1975			541.997
39.5838	483.994	174.287			96.3666
58.7706	59.9806	89.2986			359.091
102.33	76.0561	201.353			233.935
421.247	211.92	61.716			504.589
207.426	247.355	171.529			171.184
184.782	95.9344	33.6163			243.244
307.682	41.8309	51.2001			301.684
64.1291	101.639	201.18			156.703
224.02	131.543	151.877			324.44
67.5862	148.137	79.1275			60.1645
79.1675	141.568	136.706			355.47
9.85273	38.3738	43.2702			250.829
95.7616	124.628	84.4716			309.959
104.059	14.8655	36.8917			208.421
34.9167	183.399	226.867			175.839
49.9551	178.905	155.669			115.674
186.856	199.302	53.2688			132.569
70.8705	88.156	24.3071			189.63
172.163	230.761	32.7543			274.619
301.286	14.6927	36.3745			149.808
112.701	145.371	143.429
197.055	116.677	88.7814
19.5326	324.621	100.849
364.551	130.678	36.0297
329.116	118.751	136.189
138.111	120.998	185.838
27.1382	149.519	37.0641
41.658	44.4237	34.3058
239.75	190.659	44.4769
117.541	176.658	74.4729
171.299	65.8577	59.8197
8.64274	107.17	77.2312
72.2533	201.03	26.031
72.9447	100.083	66.3706
107.689	102.676	251.174
224.02	89.8845	85.1612
14.8655	105.96	142.74
235.255	133.098	67.4049
189.276	35.9538	109.641
167.842	23.6811	22.928
237.33	19.1869	125.845
56.5235	277.605	7.41281
86.2546	67.4134	211.696
294.89	83.316	169.46
136.555	48.7451	83.9544
280.543	247.01	30.3408
258.418	321.683	43.6149
212.266	75.7104	42.4082
83.6617	34.3981	100.504
189.967	53.4121	16.3771
125.493	156.952	33.961
237.848	197.227	199.629
339.314	100.602	70.6803
215.723	228.687	82.9201
166.286	133.79	55.5099
174.065	109.59	110.503
54.2764	13.137	113.95
74.6733	243.725	77.9208
126.357	201.376	49.1314
199.129	97.8358	79.6447
176.831	154.359	58.0958
241.651	245.627	109.124
89.366	223.674	108.606
180.115	131.888	72.0595
237.503	103.886	94.9875
232.663	111.837	74.3005
285.383	308.373	64.3019
198.437	286.075	42.753
174.411	14.8655	78.4379
21.2611	187.72	93.0912
240.787	274.148	78.7827
123.591	172.682	91.1949
229.897	139.667	22.0661
53.585	22.644	32.2371
117.196	176.831	124.811
79.5132	109.244	23.6176
74.6733	158.854	54.9927
59.2892	60.8449	34.1334
245.627	280.198	37.7536
170.435	19.1869	162.392
67.0677	249.602	35.6849
303.879	82.9703	82.4029
234.391	245.627	30.1684
104.231	120.48	77.0588
122.554	37.5095	50.1658
194.462	233.7	153.428
132.58	56.005	121.191
89.8845	68.2777	100.849
158.508	187.72	63.2675
123.246	445.793	45.856
122.036	93.1688	100.676
120.48	58.5978	128.431
161.101	80.0318	114.123
35.2624	96.7987	172.908
95.5887	110.454	205.318
21.7797	160.409	163.427
233.181	220.563	190.32
216.241	115.294	199.629
52.2022	44.4237	247.209
159.718	155.051	115.847
126.011	94.8973	96.539
227.304	99.2187
127.74	89.366
35.2624	267.579
27.4839	171.472
38.2009	180.979
163.348	87.1188
255.825	170.089
19.8783	18.8412
293.335	22.644
182.016	201.722
83.316	75.5376
31.9781	115.813
68.7962	200.512
49.2636	451.67
32.4967	371.465
33.5338	520.985
104.75	323.239
316.497	303.879
120.307	310.62
232.317	353.834
129.123	429.89
15.9026	527.899
31.1139	278.988
35.6081	494.192
90.2302	250.121
130.333	376.651
33.1881	240.095
64.4749	404.307
16.9398	207.599
110.627	398.776
168.533	437.668
21.434	300.595
89.0202	331.363
287.63	304.225
51.5107	436.804
147.445	168.533
337.931	345.71
240.268	467.054
56.8692	324.276
249.43	341.388
211.92	369.564
430.236	356.081
209.154	558.148
8.29703	438.187
158.854	346.92
321.164	625.216
132.234	524.96
26.6196	455.127
205.87	244.417
149.692	486.241
214.513	521.157
337.586	598.596
68.4505	474.832
205.352	604.819
118.06	195.153
236.12	510.095
214.686	432.483
104.059	293.162
	495.575
	211.056
	364.551
	382.528
	302.15
	242.861
	324.449
	378.725
	238.713
	226.613
	239.923
	104.231
	351.068
	110.627
	266.542
	349.167
	433.174
	189.967
	439.397
	253.405
	422.803
	325.659
	417.79
	267.234
	113.393
	300.249
	208.117
	353.488
	194.807
	453.053
	266.196
	319.781
	346.401
	343.635
	338.968
	234.391

## Sheet: Figure 2d
Figure 2d
cell aspect ratio
vangl2MO NT
control #1	control #2	control #3	vangl2MO #1	vangl2MO #2	vangl2MO #3
3.48924	1.27573	1.67959	2.05896	1.43959	2.16775
1.73879	1.61356	3.30777	3.0841	1.16388	1.41616
1.89056	1.53807	1.59583	2.20071	1.40043	2.53153
2.07325	1.68749	1.90975	1.10224	1.18225	2.15015
3.63744	1.3653	2.45804	1.06102	1.30484	2.20892
1.73857	1.98022	3.30302	1.12997	1.49861	1.42354
2.36264	2.58647	1.62379	1.45823	1.18678	2.23154
3.97534	1.52157	1.47318	2.68233	1.64808	1.75766
2.02619	1.49208	1.80966	1.77844	1.33955	2.20993
3.74299	2.96611	3.89615	1.8014	1.55078	1.41707
4.04127	2.72469	3.80142	1.29038	1.65283	1.46979
2.14734	2.35233	3.76549	1.58544	1.53807	1.69944
3.0852	1.24914	2.28182	1.68607	1.76095	1.11151
2.70157	2.42465	1.72663	2.34528	1.60944	1.45671
8.89974	2.89288	2.16172	2.02628	1.31084	1.2029
1.70778	4.95113	1.40362	1.95508	1.84119	1.74823
3.19191	2.01001	3.46687	3.00813	2.54034	1.70969
1.40497	1.35009	2.43041	1.22613	1.69568	1.21097
2.8793	1.3428	1.59123	1.44953	1.80976	1.52772
4.04189	2.92552	3.12467	1.40532	1.76463	1.30389
2.25896	1.56708	2.03743	1.33018	1.27304	1.63635
1.71557	1.40196	2.75116	3.80457	1.09498	1.07684
3.5411	2.76317	5.17051	1.8895	1.65308	1.37429
1.49127	2.06339	2.382	2.12187	1.50607	1.26117
2.13639	1.8714	1.935	3.01512	1.46761	2.00857
1.97155	1.58084	1.67408	2.13881	1.64996	1.03345
2.03221	1.13131	1.7515	2.05018	1.42072	1.01371
1.30176	2.0464	1.51139	1.55638	1.30479	1.73755
5.56114	1.61854	1.5995	1.38131	1.92563	1.07394
2.60955	2.23145	2.87202	1.73342	1.24251	1.379
3.36423	5.162	1.70961	1.67493	1.08111	1.50271
1.96424	1.67462	1.2814	2.9087	1.89857	1.3407
1.82004	2.03678	1.19964	1.01662	1.65271	1.36718
2.18827	1.78815	1.35593	1.16696	1.67309	1.32896
1.89598	1.27721	1.43366	1.75995	1.10959	1.29436
2.5657	2.99636	2.48281	1.44714	1.31832	1.45387
2.70286	1.64086	3.74165	1.63916	1.22766	1.81628
2.93377	2.26079	1.85079	1.44873	1.73689	1.64782
2.73279	1.56424	2.1391	2.25856	1.14837	1.67415
1.86777	4.48811	1.54067	2.01522	1.14958	1.46025
1.11229	1.38632	1.15379	1.246	1.10291	2.10965
2.3189	1.92342	3.33747	1.25001	2.00108	1.16092
3.27386	1.5745	4.81586	1.42936	1.11764	1.25188
1.84533	1.25499	1.09969	1.13792	1.57886	1.27583
3.48227	1.78311	1.93519	1.82954	1.3251	1.33701
1.61841	4.01779	1.58578	1.65106	1.63692	1.23635
2.32773	2.18767	1.73562	2.82518	1.29353	1.5425
1.61421	2.19939	1.22304	1.39924	1.09916	1.37874
1.27321	2.03195	2.17326	1.77128	1.72577	1.07675
2.33673	2.39162	5.7689	1.29173	1.16626	1.80371
1.46723	1.68446	1.58981	1.33496	2.09179	2.13866
1.51754	1.74727	9.03713	1.50576	1.36257	1.8508
2.31244	3.16104	2.87624	1.17213	1.18206	1.51242
1.9081	1.37185	1.89946	1.12957	2.36391	1.16139
1.48359	1.60369	5.13477	1.22674	1.55988	1.93365
1.87624	1.70298	3.47331	2.2807	1.34753	1.37588
2.25749	2.25239	1.34283	1.76858	1.19898	1.1344
1.95043	1.99918	1.05084	2.26893	2.05524	1.37934
1.43156	1.38206	1.43895	1.10979	3.32546	1.29073
4.46283	1.24996	1.68028	1.2096	1.71649	1.23209
2.01578	1.71306	2.24443	1.11509	1.63001	1.53992
2.00496	1.1341	2.62106	1.33597	1.82196	1.38242
4.38607	1.45726	1.27838	3.81551	1.5638	1.27035
1.48442	2.54912	3.61813	1.49605	1.2633	1.1524
1.141	2.43939	2.22912	1.93205	1.46614	1.70713
3.97448	3.14163	1.63644	1.83535	1.27737	1.31712
2.61345	1.34831	3.69132	1.69597	1.65165	1.39528
1.38999	1.38172	1.52217	1.3299	1.63772	1.39295
1.56311	3.01094	2.0463	1.26279	1.69574	1.10311
1.79561	2.3662	1.62372	1.26165	1.64967	1.34574
1.59645	1.78426	1.38684	1.16132	1.54606	1.45089
1.88398	2.0684	1.83325	1.27758	1.86904	1.28402
2.16588	4.70802	4.87436	1.48417	1.31024	1.41421
1.20243	3.03245	2.02013	1.29124	2.21674	1.49928
2.20223	1.42897	2.17791	2.49614	1.16747	1.29878
1.95446	1.67249	1.22216	1.42749	2.08564	1.49621
2.0271	1.74707	1.34083	1.34279	1.54549	2.31155
1.95916	2.02656	5.06057	1.14193	2.00391	1.92258
1.41481	1.97693	1.28834	1.9022	1.44224	2.95273
1.33404	1.23704	1.70576	1.85605	1.20564	1.15774
1.60892	3.06688	1.05425	1.62798	2.41042	1.13622
1.83269	2.26802	2.06483	1.26057	1.44966	1.09968
1.28553	1.57166	1.56287	1.45066	2.00973	2.08275
2.05104	1.57362	1.67038	1.52853	1.38243	1.31608
2.63202	1.99833	3.555	1.96634	1.35526	1.47589
2.54928	1.76397	3.23904	1.44345	1.22593	1.36262
2.25189	1.39045	1.52324	1.35693	2.63492	1.16159
2.48443	1.83503	3.01685	1.92864	1.64134	2.0161
1.21522	3.49758	1.95094	1.70585	1.73236	1.84908
3.39172	3.20684	1.60704	2.61959	1.48566	2.47074
1.59975	1.68827	1.32873	1.89792	1.19476	1.303
2.59548	2.61508	1.2725	1.91687	2.55485	1.24192
1.59003	1.36718	1.27691	1.13192	1.96109	1.44589
4.63316	1.5227	2.05391	1.49335	1.46789	1.18956
3.40203	1.87051	2.65887	1.04914	2.53209	1.35691
2.63002	1.66078	1.8185	1.93784	1.95525	1.28755
3.23767	1.90839	1.4047	1.18078	1.12604	1.24903
1.73508	4.92748	1.53773	1.16911	1.59106	1.27132
2.41354	1.25787	1.08424	1.28976	1.50194	1.38077
2.78326	1.24456	1.55994	1.36936	1.80619	1.57698
2.32886	1.10107	1.47668	1.67973	2.40534	1.21706
2.39255	1.50328	2.26437	2.1574	2.20423	1.74747
1.6144	2.76941	1.81727	1.22394	1.49232	1.22255
1.90044	1.45193	1.66822	1.71409	1.95934	2.0478
2.35892	1.04148	2.12427	1.38944	1.62093	1.23806
4.78455	2.07507	1.18095	1.81695		1.07073
1.25536	1.37771	1.31789	1.39037		1.27614
5.03807	2.12024	1.6484	1.95549		1.59418
2.47075	1.6727	1.45911	2.59415		1.47936
2.01848	1.67058	2.79817	1.79622		1.04168
3.93688	2.0533	1.72997			1.20558
1.2634	1.66309	1.24845			1.05453
1.83476	1.18711	1.22679			1.31022
1.58366	3.3451	2.04457			1.1294
1.36003	4.9525	1.92019			1.34301
1.82389	2.20825	2.69813			1.66937
3.33706	2.60737	1.38137			2.00885
1.99103	1.20769	1.55863			1.40915
3.60626	1.84045	1.17281			1.34293
1.93855	1.37606	2.11502			1.75862
2.03735	1.18666	1.35244			1.63565
1.52344	1.75413	1.33382			1.24248
3.24535	1.76798	2.15212			1.57609
1.57992	1.75038	1.24242			1.35159
1.42482	1.96488	1.20544			1.27699
1.33558	3.24538	1.45742			2.08633
1.74595	1.55198	1.14838			1.35594
1.51975	1.56255	1.90267			1.63442
2.33556	2.3793	1.29643			1.36266
1.88538	1.64903	1.72286			1.35682
1.30667	1.29097	1.68707			2.04425
4.6321	1.436	1.11265			1.49868
1.41008	1.52586	2.2682			2.3452
2.75116	2.20773	1.17003			2.08332
2.20404	2.25189	1.25339			1.52458
1.41939	1.83826	1.357			1.47204
1.67632	1.86771	2.64961			2.10397
2.34158	3.62496	3.38307			2.09068
1.1848	2.38338	1.25171			3.5233
1.62359	1.2705	1.22408			1.36374
2.35558	1.62292	1.28383			2.18177
2.2637	1.66801	1.94469			2.1933
2.09803	2.74542	1.14857			2.35273
2.16005	2.23129	2.39402
2.43021	1.24009	1.60986
2.01513	1.32655	1.21928
2.84541	2.5943	1.14182
3.02128	1.20481	1.4605
1.20727	2.64297	1.46214
1.24656	1.87557	1.68155
1.57426	2.31058	2.99043
2.67721	1.07923	5.33001
1.5388	2.0993	5.17815
2.23214	1.56339	2.13679
2.37556	2.2105	1.30767
1.22559	3.10832	2.3127
3.25156	1.46148	4.20181
2.11796	1.38471	2.39723
1.55466	2.59991	1.16104
2.11597	1.38621	2.32789
3.85122	2.357	1.79283
1.24243	2.38605	3.42275
1.89906	2.31544	2.52041
1.82297	1.77436	1.77325
1.32481	1.66319	2.02815
2.33633	1.82368	1.31929
2.54226	2.91317	2.33633
1.75252	1.42067	1.64266
1.32034	2.04683	1.77122
1.24115	3.66765	2.0907
1.47684	7.76755	1.19789
1.11355	3.57767	1.55951
3.47785	2.52382	2.86032
1.2698	1.34607	1.52747
1.82264	2.4911	2.47411
1.75419	1.52437	1.91275
1.66069	1.13949	1.70851
1.90795	2.08423	1.09957
1.03497	1.36061	1.62263
1.41168	2.84068	1.25361
2.52432	2.18365	2.50418
2.44618	1.97519	2.55571
1.66745	1.5558	2.70172
1.50234	1.08835	1.45177
1.49935	1.34427	1.38628
1.42708	1.19413	1.41845
1.76851	1.89808	1.36228
1.30008	1.58623	1.77986
1.28669	1.58379	2.49047
1.44125	3.5577	3.61816
1.21388	1.95724	1.49128
1.53924	1.31007	2.79254
1.57053	4.21492	1.6497
3.10298	3.00036	2.86995
2.06508	1.22241	3.2662
2.51116	1.51792	2.19239
1.21052	2.40125	1.13666
2.8583	1.80091	1.81731
1.29858	1.89242	1.8265
1.69523	2.47157	2.05562
1.24799	1.91017	3.29095
2.08904	2.48827	2.83505
2.38845	2.63127	1.19019
1.26615	3.22052	1.52527
1.54989	2.73596	1.82216
1.86482	3.62525	2.9736
1.69892	2.27832	1.05776
1.16378	1.89635	2.41376
1.59726	3.26408	2.02028
1.02992	1.32949	1.72321
2.29716	3.63553	1.25184
2.19473	2.85902	1.68465
1.78068	1.51338	1.82598
1.24047	1.14671	2.55861
2.2686	3.28847	2.17177
1.56424	1.75135	1.37422
1.73706	1.63777	1.20345
2.46349	1.2497	1.13677
2.56175	1.112	2.63525
1.59687	2.7404	1.39507
1.56437	2.35949	1.48545
2.01884	1.73979	2.04518
1.21945	3.0873	1.31221
1.2885	3.28792	1.0651
1.86166	1.31399	1.30066
2.10159	1.55716	1.50166
4.13371	1.30519
4.7183	3.34325
3.85014	1.46826
3.5087	4.10661
3.08605	1.75854
1.66171	1.31256
1.67301	1.04678
2.71029	1.49405
1.06156	1.68446
1.45334	1.87973
2.54043	2.60512
4.25659	1.74864
2.25373	1.43959
3.61986	1.16388
1.2233	1.40043
2.85987	1.18225
2.02788	1.30484
3.36772	1.49861
2.44999
4.82636	1.64808
1.55424	1.33955
2.95922	1.55078
1.56196	1.65283
7.60998	1.53807
2.22971	1.76095
1.62935	1.60944
2.83769	1.31084
3.5022	1.84119
1.49512	2.54034
2.9845	1.69568
3.68548	1.80976
3.028	1.76463
2.46652	1.27304
1.67185	1.09498
1.91257	1.65308
1.63186	1.50607
1.75733	1.46761
3.17204	1.64996
2.31092	1.42072
1.16148	1.30479
2.12845	1.92563
1.36584	1.24251
1.35993	1.08111
2.55781	1.89857
2.31095	1.65271
3.40068	1.67309
1.76601	1.10959
1.14149	1.31832
2.65694	1.22766
2.08918	1.73689
1.29602	1.14837
3.19378	1.14958
2.83371	1.10291
2.1817	2.00108
1.50809	1.11764
1.98595	1.57886
2.52518	1.3251
	1.63692
	1.29353
	1.09916
	1.72577
	1.16626
	2.09179
	1.36257
	1.18206
	2.36391
	1.55988
	1.34753
	1.19898
	2.05524
	3.32546
	1.71649
	1.63001
	1.82196
	1.5638
	1.2633
	1.46614
	1.27737
	1.65165
	1.63772
	1.69574
	1.64967
	1.54606
	1.86904
	1.31024
	2.21674
	1.16747
	2.08564
	1.54549
	2.00391
	1.44224
	1.20564
	2.41042
	1.44966
	2.00973
	1.38243
	1.35526
	1.22593
	2.63492
	1.64134
	1.73236
	1.48566
	1.19476
	2.55485
	1.96109
	1.46789
	2.53209
	1.95525
	1.12604
	1.59106
	1.50194
	1.80619
	2.40534
	2.20423
	1.49232
	1.95934
	1.62093
	1.18678

## Sheet: Figure 3c
Figure 3c
	Angles of individual cells
	38.8005
	37.6818
	82.863
	7.62142
	10.5796
	64.7469
	59.5457
	41.8906
	40.6568
	10.611
	16.3595
	21.4125
	1.34981
	39.5992
	2.64252
	1.07708
	30.7325
	50.8242
	34.9578
	53.8629
	56.6005
	32.7669
	51.7076
	86.3043
	63.9266
	37.0585
	27.7707
	82.3185
	16.7525
	21.1937
	38.5821
	28.2922
	36.6934
	24.6284
	49.9739
	52.7797
	22.1722
	24.2163
	46.0006
	3.05149
	24.164
	69.4368
	27.8674
	14.2204
	38.7705
	42.0633
	41.0766
	64.4965
	52.1519
	0.715496
	5.73421
	15.0389
	60.1721
	10.4849
	65.6231
	0.0170353
	87.0059
	84.0285
	51.7858
	44.3432
	62.0651
	73.7833
	87.3549
	83.4972
	79.2265
	1.03397
	19.3456
	32.8014
	33.8257
	3.25411
	23.5125
	7.1797
	87.9487
	55.6863
	5.11832
	36.8072
	9.56379
	3.50105
	31.3977
	22.6831
	56.6475
	14.7435
	74.7891
	78.442
	50.0336
	5.83868
	4.36696
	25.5245
	8.04638
	67.5674
	5.08025
	14.3857
	41.7833
	23.1488
	14.8643
	23.7008
	86.2248
	50.8551
	60.229
	75.8884
	55.47
	8.01418
	28.7648
	28.1596
	60.6455
	81.1626
	46.8776
	15.1446
	49.0305
	60.9992
	10.7828
	54.897
	60.1458
	66.0891
	30.1059
	33.4306
	21.1706
	29.3116
	63.3672
	79.2282
	50.3294
	80.4625
	42.3833
	5.10552
	7.18548
	80.8832
	12.6849
	25.8061
	11.8305
	2.3582
	9.91677
	6.24073
	36.9848
	57.8903
	29.24
	27.5163
	10.5723
	27.391
	59.7882
	18.9675
	10.8728
	15.2387
	14.7141
	12.1045
	58.6144
	53.6991
	62.8517
	10.2707
	42.9181
	30.6184
	27.434
	25.3305
	12.5378
	19.099
	15.0712
	67.9828
	25.2937
	0.909955
	19.1533
	10.6132
	58.1374
	21.8758
	65.3132
	23.2543
	18.4783
	35.8003
	42.4075
	12.2158
	13.7073
	18.1542
	5.40575
	29.2939
	5.83607
	42.1528
	47.6723
	53.8624
	47.9721
	49.2403
	32.2363
	13.7079
	28.5351
	35.1056
	67.8803
	62.006
	40.99
	63.0037
	19.9545
	6.56266
	71.8983
	39.046
	25.844
	17.3872
	24.9149
	10.0874
	24.2568
	27.6616
	37.5986
	3.52918
	24.5814
	20.7595
	4.81243
	34.8771
	0.410655
	12.0475
	12.181
	0.52277
	14.2233
	42.1398
	82.9975
	8.58322
	9.4711
	37.8241
	1.57768
	22.2733
	21.9858
	18.3566
	3.72871
	6.92961
	20.1221
	6.0519
	30.5839
	15.4652
	17.513
	30.6432
	22.5385
	5.54947
	27.6679
	15.9633
	10.9131
	13.3377
	79.3005
	54.2519
	72.472
	7.0657
	6.80547
	51.1445
	67.9209
	41.1948
	30.1614
	26.0503
	35.9169
	47.5084
	22.5532
	32.2629
	35.7366
	72.2373
	85.1761
	80.9054
	55.0956
	11.4305
	1.06691
	16.2444
	0.376882
	66.9772
	62.7351
	47.7294
	89.4077
	79.0368
	13.8329
	1.79868
	43.6614
	62.3202
	84.2115
	58.3375
	28.8532
	48.4341
	6.3486
	36.8115
	28.6719
	51.0535
	31.1016
	18.2381
	28.0001
	68.6242
	39.3063
	4.27547
	64.714
	22.0218
	42.228
	75.5036
	77.009
	88.0919
	76.25
	84.7026
	60.4795
	56.9379
	37.4124
	52.7376
	33.4491
	44.6346
	26.1952
	24.7844
	79.6747
	80.5818
	27.1584
	17.5532
	29.6957
	13.7472
	11.5071
	30.3795
	62.4825
	72.5845
	24.2434
	2.81071
	54.0152
	88.1532
	42.0282
	38.3383
	23.806
	11.5533
	4.97971
	6.75917
	3.02894
	9.281
	14.3611
	10.6543
	2.81164
	2.85743
	56.3996
	44.3062
	43.0882
	84.4411
	4.36174
	17.1397
	41.6738
	34.266
	14.3081
	20.0623
	15.5011
	22.9306
	48.3301
	50.4187
	25.4644
	40.8499
	35.3442
	81.208
	69.872
	48.6785
	58.497
	35.053
	53.6662
	15.4838
	71.2551
	68.9378
	86.4536
	56.901
	62.4979
	22.5592
	2.36709
	24.2254
	9.65664
	9.15439
	39.4264
	51.2991
	3.70973
	19.1332
	22.5744
	17.7087
	14.0293
	28.4743
	10.7586
	72.7155
	11.5486
	5.46732
	0.674226
	13.7412
	6.04156
	15.2678
	73.7656
	64.9152
	2.80962
	15.0115
	19.7692
	49.6633
	37.8347
	53.6983
	42.8249
	50.7266
	2.40119
	27.1414
	3.47984
	77.1307
	66.8949
	28.7651
	57.2888
	74.5173
	46.4684
	3.33208
	23.606
	31.1736
	76.0889
	48.5329
	10.2075
	8.4334
	2.86297
	28.4362
	68.3461
	27.7059
	13.5972
	32.0192
	71.5603
	1.07757
	50.1402
	32.6943
	20.7364
	25.1055
	2.86641
	1.83222
	22.605
	1.38323
	25.7429
	10.1852
	3.81294
	18.1993
	37.6036
	66.2101
	74.0963
	79.2869
	53.3776
	0.160502
	5.43666
	16.5721
	56.9763
	14.6733
	53.7284
	10.8162
	35.189
	44.3089
	31.0421
	51.7535
	30.9969
	4.26583
	16.6714
	87.0153
	32.2724
	20.5475
	21.02
	29.205
	33.867
	7.04857
	38.5065
	11.2577
	12.3441
	1.63101
	9.68041
	58.4628
	57.7353
	45.39
	55.7434
	18.0054
	3.18966
	37.2578
	13.2822
	24.3072
	24.8232
	4.74991
	27.215
	61.6895
	70.7783
	69.743
	54.1508
	48.6437
	68.1923
	41.8376
	4.41389
	13.8203
	12.8249
	16.5142
	20.5038
	20.269
	66.4864
	24.9285
	24.5929
	0.679482
	14.3372
	62.5835
	58.8106
	19.0393
	1.23826
	46.5557
	29.2662
	1.61288
	18.4079
	31.3911
	51.3999
	23.3222
	28.4545
	7.00023
	76.6114
	42.5975
	4.73449
	14.4117
	63.6753
	7.73292
	23.9976
	5.27834
	80.9399
	72.0007
	76.1759
	39.027
	39.9604
	39.2273
	6.88839
	32.2162
	28.8247
	6.97761
	1.66072
	17.3001
	31.3114
	3.35223
	27.2504
	24.3577
	16.6827
	21.6831
	20.1768
	22.228
	9.50427
	21.4984
	11.0362
	27.4153
	22.1955
	61.0126
	45.6543
	33.6338
	64.8276
	5.85305
	13.0045
	53.6589
	44.0878
	17.8029
	38.0917
	39.0986
	46.0226
	5.0381
	31.4835
	23.1591
	35.4733
	43.4008
	4.62764
	0.495368
	69.4371
	69.1274
	41.587
	32.3486
	26.1543
	7.24386
	14.8706
	17.0372
	1.63511
	36.6111
	41.4288
	3.58858
	0.304742
	20.9265
	63.7734
	50.9631
	49.6022
	85.5937
	73.6655
	49.6118
	18.6345
	27.7119
	84.5941
	21.1171
	26.1851
	22.5954
	25.3731
	6.01026
	2.05535
	81.6851
	51.4158
	13.1222
	25.6038
	55.828
	60.3177
	66.8193
	35.2722
	31.8457
	11.4741
	44.5501
	38.8076
	51.1493
	45.2395
	31.4019
	29.1471
	29.8099
	4.61647
	18.5623
	86.3586
	67.831
	57.4653
	78.4643
	50.2235
	0.0455492
	3.57378
	49.8463
	22.5745
	33.62
	40.1888
	35.485
	65.822
	77.6488
	40.9317
	40.9906
	85.6913
	53.2258
	32.6503
	40.2858

## Sheet: Figure 3d
Figure 3d
Constriction probability	Length	Width
0	1	1
0.1	0.950216	0.829833
0.2	0.904068	0.777053
0.3	0.866576	0.685095
0.4	0.825531	0.606411
0.5	0.781605	0.531227
0.6	0.738247	0.460587
0.7	0.699804	0.381495
0.8	0.663201	0.296997
0.9	0.621246	0.206523
1	0.582112	0.0970443

## Sheet: Figure 3e
Figure 3e
	Aspect ratio alpha	Cell angle
	0.0133333	16.2145	25.7375	40.3141	37.0763	29.3736	10.1897	3.37057	1.90757	25.9284	9.08494	31.5673	19.5966	2.60161	26.8135	8.73923	3.97038	25.4795	23.5681	14.6284	7.08702	4.95997	22.9014	17.0264	24.3471	3.37794	26.7772	51.1218	0.727402	17.8628	16.5133	34.1783	37.8002	14.0872	1.66284	47.5319	15.6785	11.8437	14.9073	10.8219	30.2054	7.46105	39.6089	16.1321	4.55886	54.2782	0.136381	37.3509	14.3081
	0.0533333	26.0595	32.9642	77.3535	27.9387	8.11363	28.3357	67.1164	22.5953	12.78	3.27094	2.66083	6.54658	23.0093	68.7118	1.55867	3.63965	18.5974	36.8235	4.25978	29.1274	30.0869	75.8078	39.3057	49.3368	44.5026	5.73981	16.3808	26.253	7.12518	8.94596	12.5877	15.1576	66.3912	5.65056	25.493	58.9789	7.49995	19.704	18.657	33.9029	12.7124	1.59388	31.3251	3.881	0.559547	26.3679	41.5993	27.0022
	0.12	25.3553	31.1275	83.5225	13.3325	14.3275	44.934	27.5237	34.0995	43.2788	11.7874	2.85955	5.99888	12.4886	14.0249	5.67737	12.3766	55.6224	22.6078	19.4403	11.4102	25.6021	58.7474	33.249	9.49624	32.571	40.9744	37.6205	5.21542	4.11584	11.3913	2.99841	4.69956	21.0219	86.3419	40.1263	55.5542	12.3743	23.4827	23.5527	53.2029	51.462	29.0213	3.38785	34.1994	88.2774	12.5469	44.5028	61.9081
	0.210526	12.5649	30.3247	57.3087	89.1123	37.9562	76.6723	34.1551	32.4576	35.8223	2.06929	16.1278	10.7802	10.7044	55.7109	33.7934	23.5852	69.0706	9.28267	9.77931	23.8077	63.673	50.7415	73.6243	47.621	35.5676	7.71911	33.3878	39.8063	15.4725	17.1704	49.2863	11.0761	13.627	25.7209	37.8692	6.9459	46.5972	74.629	23.5809	31.1738	20.8609	31.9991	21.6427	11.3055	3.42721	49.3389	5.42474	30.2353
	0.333333	38.8005	37.6818	82.863	7.62142	10.5796	64.7469	59.5457	41.8906	40.6568	10.611	16.3595	21.4125	1.34981	39.5992	2.64252	1.07708	30.7325	50.8242	34.9578	53.8629	56.6005	32.7669	51.7076	86.3043	63.9266	37.0585	27.7707	82.3185	16.7525	21.1937	38.5821	28.2922	36.6934	24.6284	49.9739	52.7797	22.1722	24.2163	46.0006	3.05149	24.164	69.4368	27.8674	14.2204	38.7705	42.0633	41.0766	64.4965
	0.48	47.5478	49.3098	74.5852	16.6791	2.92871	44.0811	53.8861	43.2595	74.2212	37.9818	1.24274	4.06846	14.3243	47.7201	36.3988	30.0752	34.0188	19.8465	25.4804	42.1568	68.5465	58.8897	62.9382	75.205	84.9679	32.5029	34.1478	35.1067	25.8535	20.3522	49.7044	1.16412	12.6646	55.7787	55.4053	82.3137	65.551	32.7859	51.4928	14.3577	18.149	80.2727	54.5029	52.8458	11.4446	47.258	30.4919	46.4909
	0.666667	36.9293	70.0953	50.0935	20.9612	32.986	38.9435	88.9984	26.5018	54.4562	31.5252	7.12328	14.1585	51.148	32.9242	16.426	20.9559	50.8009	49.6781	3.68573	0.934624	72.9438	81.745	60.0738	78.4034	86.3278	47.9634	67.6558	64.6839	16.8394	23.4347	62.7436	4.05028	11.3921	51.188	69.343	60.7867	13.0243	13.1486	47.7175	82.114	54.3386	20.423	4.98583	67.5541	53.6676	53.5786	1.67836	12.8205
	0.842105	24.0425	47.6482	68.7996	78.1805	28.6468	71.0107	51.464	36.3369	54.9023	87.8956	21.3779	13.3237	34.1158	32.0336	39.4467	11.2245	44.3677	29.922	19.4337	27.8404	53.3899	86.2649	70.2076	65.1377	76.0157	53.7845	35.526	16.079	11.2656	25.0177	40.434	48.4578	35.0883	17.7161	72.9313	53.7254	66.8242	75.3924	86.86	17.1573	42.198	30.2621	8.72671	73.6144	48.2434	87.3409	21.9878	46.7243
	1.1875	25.0202	83.1892	58.9916	63.4589	42.6792	73.3115	69.5823	26.8304	43.8172	81.0345	32.9033	9.53817	40.3343	27.7423	32.0325	18.8215	60.5634	16.932	12.7459	28.1255	74.5832	62.2065	82.3082	84.706	52.1189	24.0445	16.1254	52.5733	76.3699	27.4175	75.1864	20.5497	17.4945	74.8841	64.9839	18.4142	29.2093	47.8255	64.4543	56.8024	1.92576	51.8511	21.9365	39.0837	3.0004	57.4621	56.3946	76.1475
	1.5	38.3702	46.0944	49.8905	9.4136	21.6633	66.3422	82.0484	66.6294	86.5291	58.6021	9.57613	6.06921	75.8874	1.41969	4.72364	10.4183	55.1151	88.1319	28.236	6.67516	74.6922	80.6424	59.9982	57.2307	57.1815	49.9778	66.6917	72.452	3.5484	2.59927	88.3944	69.424	62.6259	62.3406	62.9339	66.3407	50.9797	52.9411	54.2521	37.4415	47.3108	38.0277	47.5299	83.3371	43.6046	33.5354	41.6781	11.4783
	2.08333	53.8855	60.8442	84.2917	33.8007	10.6538	61.6228	65.0367	70.593	53.1293	63.0041	15.1975	9.44879	20.5827	48.1072	59.1204	41.487	73.2883	66.9324	3.22595	37.7188	74.6758	43.215	58.6407	78.2972	72.2178	38.1597	44.2365	65.2879	61.0495	1.63311	29.1196	31.1596	15.2199	70.3085	67.1256	87.9459	41.6636	76.377	65.0204	67.1532	82.6711	36.4572	51.5552	13.0325	38.0002	67.2627	89.0802	87.9757
	3	59.1799	52.4407	89.0094	39.0422	0.638129	79.0808	78.5804	69.1411	62.7884	64.9406	22.2485	11.0237	24.0408	52.6987	59.9642	84.5573	72.4802	63.3305	11.443	35.2339	74.7657	65.8146	77.1408	79.7545	89.21	66.6835	73.3499	56.5025	34.4269	40.8292	25.0255	32.762	5.26684	88.6274	83.0264	86.6461	85.729	75.7506	64.802	56.23	80.6546	84.7897	66.963	32.3856	27.8277	65.0191	86.3913	79.2631
	4.75	31.2757	85.594	68.9853	74.9754	49.5314	81.5221	61.8095	59.4065	65.4285	81.6443	47.7281	48.9368	55.6628	16.8953	41.8595	32.2084	73.7984	16.725	2.06701	3.40245	86.2407	87.8462	89.6965	84.8205	67.336	85.0266	57.2947	46.9013	33.6751	77.2485	80.0054	77.546	52.2134	69.2134	70.6415	83.5585	56.2737	77.7996	87.1914	52.5547	29.6715	74.3377	63.6068	39.2016	35.2247	88.6501	69.3144	65.5267
	8.33333	63.0627	58.3003	89.4187	31.0854	10.5747	78.3058	82.8585	65.2298	66.8009	71.256	16.0936	0.881854	84.656	59.0494	79.0287	83.7899	81.029	73.9762	1.58131	84.6688	78.507	89.0409	74.9816	86.0202	89.5523	84.4253	84.4094	84.9321	88.9688	79.8798	52.3539	71.4207	65.959	69.2755	88.6113	68.8167	64.4275	66.4763	67.1602	88.3786	73.0431	38.4094	41.6798	80.3988	46.7377	68.1655	56.8603	82.2429
	18.75	67.2757	57.0483	83.7285	37.8014	9.02175	87.7016	89.4827	76.7522	67.7537	73.738	31.7176	15.558	38.169	62.5091	75.0085	84.7862	79.4547	70.5935	33.0654	49.5736	87.5051	86.1428	75.989	83.6172	89.6365	86.1915	85.1495	89.1728	87.7288	67.0821	47.8735	82.7642	65.5431	67.8149	88.3497	79.9036	66.3335	66.7968	80.9592	88.1497	65.2996	3.10099	13.9599	74.8605	62.9413	80.5364	67.1431	83.0974
	75	75.1331	64.4906	87.3656	88.1338	59.8378	82.3071	65.6787	56.3348	61.2328	76.3332	21.1592	4.00211	46.4207	71.5388	81.2725	87.7876	82.3348	82.9387	67.0543	69.1944	71.2026	73.3049	85.4875	83.704	89.1211	83.6817	87.3942	85.8258	89.842	82.4147	69.1723	77.5438	75.9667	71.0684	89.6219	80.5069	75.7521	63.6973	78.7366	80.1082	71.5732	26.4541	24.2685	84.0973	70.7114	75.7692	73.8447	83.5018
[truncated: 615 more columns]

## Sheet: Figure 3f
Figure 3f
	Aspect ratio alpha	Elongation
	0.0133333	0.563865	0.759046	0.687439	0.648266	0.732469	0.769033	0.61007	0.447858	0.841258	0.380851	0.832449	0.848287	0.647845	0.160986	0.869962	0.83791	0.850753	0.858361	0.885713	0.939358	0.570582	0.603379	0.562689	0.615895	0.4887	0.254887	0.482323	0.789867	0.727994	0.698164	0.376407	0.824836	0.616152	0.735733	0.573339	0.885489	0.757431	0.868866	0.845965	0.727827	0.931459	0.814187	0.566613	0.856073	0.551052	0.886988	0.214187	0.513117
	0.0533333	0.500583	0.7885	0.617432	0.668505	0.641718	0.424618	0.103245	0.529635	0.801387	0.760326	0.932563	0.949763	0.581463	0.313995	0.733943	0.930347	0.742753	0.402471	0.6872	0.723331	0.486127	0.357124	0.830576	0.570298	0.376051	0.834518	0.740276	0.789089	0.81285	0.727371	0.309169	0.45367	0.13053	0.566628	0.794927	0.347182	0.412182	0.601546	0.154373	0.469269	0.769876	0.322535	0.609083	0.797961	0.668839	0.531446	0.562856	0.449233
	0.12	0.559213	0.748466	0.631364	0.498466	0.766818	0.46062	0.785408	0.845112	0.166987	0.690835	0.885767	0.891225	0.605483	0.391962	0.596247	0.856166	0.42004	0.69373	0.864524	0.317267	0.395932	0.185923	0.381421	0.55955	0.795935	0.442962	0.425131	0.49454	0.547135	0.828791	0.651926	0.488371	0.757331	0.227589	0.432933	0.609427	0.404863	0.690214	0.531994	0.654454	0.540699	0.802119	0.679476	0.481814	0.141158	0.641731	0.709723	0.619093
	0.210526	0.755744	0.0682371	0.390089	0.212917	0.464466	0.53136	0.290362	0.740564	0.80298	0.332798	0.811249	0.713643	0.754828	0.570014	0.726987	0.495814	0.605585	0.76569	0.876105	0.563847	0.797042	0.732656	0.451787	0.598031	0.877824	0.617662	0.623677	0.330328	0.808513	0.730949	0.160097	0.369212	0.487907	0.452766	0.393002	0.11023	0.493259	0.226266	0.402075	0.734099	0.872896	0.85938	0.697348	0.725695	0.835026	0.906246	0.528002	0.520921
	0.333333	0.514332	0.75715	0.788401	0.535232	0.67785	0.443167	0.439478	0.709003	0.321853	0.170158	0.770096	0.693293	0.533179	0.153809	0.404088	0.182541	0.121003	0.394196	0.730896	0.674979	0.610679	0.672854	0.32126	0.482875	0.14561	0.464109	0.437386	0.183564	0.740166	0.883914	0.302516	0.744304	0.3925	0.868904	0.360816	0.35724	0.620537	0.491244	0.531041	0.580134	0.570962	0.456057	0.471907	0.784689	0.400557	0.60268	0.427292	0.0843055
	0.48	0.526521	0.777161	0.699317	0.353918	0.68969	0.159048	0.128176	0.737086	0.285383	0.449081	0.75665	0.759697	0.525741	0.879084	0.265995	0.306573	0.789725	0.159099	0.727551	0.504108	0.0621964	0.873147	0.58188	0.499988	0.524274	0.678334	0.46864	0.393321	0.775201	0.808283	0.608007	0.685008	0.696708	0.717644	0.481143	0.193472	0.320585	0.364339	0.789935	0.511523	0.545866	0.140214	0.517931	0.711816	0.442082	0.0772354	0.616401	0.351635
	0.666667	0.72626	0.295572	0.637908	0.370222	0.462757	0.507609	0.746162	0.520909	0.205153	0.300846	0.680854	0.711532	0.610094	0.472768	0.595141	0.69794	0.744524	0.858513	0.650515	0.51394	0.865039	0.450486	0.512335	0.683277	0.524234	0.733918	0.516396	0.353104	0.545375	0.238436	0.437158	0.50652	0.639208	0.483281	0.342171	0.797458	0.420561	0.629686	0.591373	0.64239	0.567135	0.608112	0.44515	0.663628	0.735693	0.789064	0.425171	0.369903
	0.842105	0.738168	0.187075	0.282856	0.476863	0.139131	0.57195	0.44965	0.393547	0.507523	0.311836	0.499165	0.497255	0.526604	0.579726	0.583334	0.462065	0.543236	0.46359	0.713468	0.743043	0.607451	0.526068	0.71331	0.770012	0.602984	0.276193	0.474029	0.601352	0.691489	0.51133	0.186361	0.335117	0.718445	0.26001	0.648854	0.189649	0.469415	0.613762	0.613924	0.53673	0.555252	0.740811	0.575186	0.115262	0.172055	0.530618	0.344624	0.868322
	1.1875	0.547164	0.461777	0.632496	0.352716	0.390424	0.607645	0.426568	0.248047	0.598041	0.556808	0.654551	0.511947	0.616344	0.414441	0.572697	0.328571	0.379568	0.419006	0.688645	0.317467	0.719587	0.699062	0.451172	0.870333	0.492423	0.724685	0.4967	0.436625	0.0620919	0.208863	0.198975	0.531003	0.57054	0.199968	0.380097	0.248726	0.578253	0.220365	0.483334	0.286803	0.581237	0.684244	0.350888	0.590852	0.436254	0.702973	0.508625	0.393059
	1.5	0.825034	0.279532	0.435781	0.295693	0.578881	0.350966	0.736163	0.533462	0.505845	0.503062	0.470191	0.460889	0.477585	0.311952	0.632956	0.595941	0.467112	0.379315	0.444874	0.182751	0.821128	0.408862	0.59242	0.88895	0.360767	0.779017	0.451792	0.416229	0.65384	0.499836	0.529631	0.552996	0.231686	0.618563	0.531884	0.52324	0.718131	0.52914	0.74392	0.729561	0.324851	0.794482	0.5518	0.246873	0.743823	0.417775	0.909409	0.522516
	2.08333	0.531668	0.708419	0.801699	0.340865	0.563789	0.304227	0.453189	0.565388	0.582344	0.54346	0.481624	0.489335	0.284797	0.640287	0.15937	0.120054	0.374386	0.396085	0.36147	0.0966687	0.856158	0.495932	0.686959	0.811718	0.587927	0.288721	0.59758	0.376525	0.244839	0.581105	0.558945	0.444847	0.391122	0.427183	0.800037	0.820833	0.60627	0.403007	0.269419	0.690415	0.392303	0.562854	0.297972	0.285063	0.60548	0.621219	0.733007	0.614972
	3	0.584404	0.810981	0.807773	0.0575472	0.280858	0.568963	0.525592	0.635713	0.663269	0.678103	0.603089	0.583991	0.377125	0.690315	0.307021	0.323013	0.657344	0.4329	0.412252	0.171215	0.834758	0.495184	0.731426	0.788899	0.615894	0.422426	0.379364	0.364053	0.426486	0.330164	0.228933	0.691267	0.354748	0.519036	0.601162	0.634907	0.511469	0.70567	0.559352	0.86844	0.235834	0.463496	0.762715	0.56023	0.438527	0.646034	0.814937	0.83264
	4.75	0.524825	0.541477	0.581694	0.583661	0.370004	0.747626	0.543515	0.402146	0.607012	0.561943	0.450219	0.152533	0.701201	0.163022	0.395783	0.335816	0.576117	0.298248	0.600471	0.112888	0.801329	0.79317	0.769827	0.782456	0.703742	0.688913	0.723703	0.280305	0.512228	0.187935	0.481509	0.637449	0.563351	0.671761	0.583584	0.787025	0.374268	0.0518634	0.808488	0.752026	0.420148	0.807192	0.476582	0.313912	0.538568	0.841933	0.360665	0.890328
	8.33333	0.721368	0.838723	0.806765	0.112178	0.367725	0.414781	0.577507	0.610285	0.63244	0.617563	0.443078	0.372986	0.177681	0.596726	0.347742	0.372895	0.68155	0.485066	0.134117	0.23541	0.912241	0.460547	0.69696	0.867648	0.77259	0.516453	0.423655	0.417156	0.112523	0.164301	0.560587	0.710422	0.221666	0.801561	0.780043	0.739026	0.48988	0.440145	0.674289	0.705852	0.77944	0.206804	0.210622	0.606563	0.649491	0.689842	0.826764	0.761961
	18.75	0.645553	0.823222	0.857026	0.0592645	0.191088	0.656288	0.540864	0.741543	0.741875	0.776476	0.469521	0.428092	0.302023	0.776735	0.500462	0.590653	0.792132	0.748734	0.431206	0.278652	0.885754	0.663602	0.824909	0.872984	0.817402	0.637295	0.632812	0.399905	0.144969	0.269661	0.605397	0.71885	0.408344	0.831594	0.81562	0.768521	0.539826	0.649223	0.830221	0.737487	0.792264	0.111047	0.238344	0.750023	0.688296	0.806213	0.799578	0.823567
	75	0.605365	0.787579	0.896487	0.305918	0.237637	0.669699	0.543681	0.7039	0.587561	0.795976	0.435798	0.461618	0.163226	0.850461	0.662125	0.697022	0.828686	0.782317	0.347114	0.483046	0.893208	0.706131	0.87197	0.899069	0.873698	0.724762	0.691667	0.699498	0.615952	0.63452	0.804108	0.730112	0.511295	0.818725	0.836092	0.817322	0.654577	0.639127	0.81744	0.717687	0.805452	0.103763	0.190024	0.824071	0.803151	0.765199	0.865067	0.881075
[truncated: 615 more columns]

## Sheet: Figure 4c
Figure 4x
cell orientation stage 15
radians
1.0125
1.13086
0.404942
-0.868383
1.17681
0.475126
0.186578
0.401631
-1.52836
1.23219
1.3555
0.566868
1.19142
-1.39061
-0.0178234
-0.995774
1.52659
1.37957
1.49681
0.934514
1.48672
-1.51995
-1.02701
1.40258
0.849445
1.07248
-1.39935
-1.20979
-1.43809
-0.999505
-1.11826
-0.971108
-0.42692
-0.210431
-0.111557
-0.436224
0.752846
0.190001
-1.08649
0.328486
1.46266
-0.922181
-1.57005
-0.21028
-1.23656
-0.318958
1.55605
-0.204628
-0.777548
1.06843
-1.34919
1.52337
-0.244481
1.30495
-0.24275
-1.42703
-1.4551
-0.134168
0.500657
-0.882127
0.900985
-1.05763
-1.18417
0.425717
-0.0233549
-0.0532433
-0.0299697
-1.27548
-0.958379
1.37924
-1.26274
0.29487
-0.711059
0.28429
0.644239
-0.471246
1.35334
-0.0756485
-0.682912
-1.3932
-1.12437
-1.28081
-1.47298
0.0175177
-1.10098
1.01205
-1.29723
-1.19993
0.58156
0.98752
1.37181
1.51832
-0.553095
0.479983
0.928496
1.29453
-1.20271
0.764413
-0.323754
-0.0456393
-1.29443
0.913912
1.35936
0.978256
-0.922385
-1.44919
-1.11763
1.56997
-0.892477
1.39887
1.56103
-1.24426
1.33169
0.471828
1.17442
-0.789472
1.10263
-0.562278
-0.483836
-1.36113
-0.934738
0.888183
-1.22563
0.345151
-1.44958
-0.819171
0.484423
-0.483875
-0.282775
-1.17234
-1.09551
-1.10771
-0.119875
0.442006
0.285012
0.256089
-0.0303398
0.62482
-0.254725
-0.00785657
-0.524524
-0.0438518
-0.195161
-1.19156
-0.909348
-0.156292
-0.336004
-0.742327
-0.102122
1.54601
0.044917
1.00048
0.201219
0.322256
0.550835
-0.0463373
-0.967508
-1.56643
-0.434996
-0.373896
-0.451139
1.07373
0.923738
-0.201707
-0.409579
0.716394
-0.619995
-0.150991
-1.40839
1.103
-0.0987354
1.53439
-0.256652
0.0510963
-0.715497
-0.0977559
-0.634915
-0.452049
-0.426642
-0.293038
-1.36626
-0.131292
1.545
0.478297
-0.875493
-1.34861
-0.00285433
-0.626199
0.926119
-0.525908
0.349054
0.330298
-0.900298
0.555454
0.201257
0.0694691
0.49812
-0.379117
-0.743192
-0.640815
-0.799709
0.590609
-0.0450563
0.648347
-0.226342
-0.674969
-0.24523
0.755353
0.347057
-0.758683
1.47984
-0.358394
1.45206
-1.23133
-0.517699
-0.050685
-0.853869
-0.629734
-1.10574
1.44066
-1.28436
-1.25442
0.851223
-1.33984
-0.619581
-0.283503
-0.257322
0.75685
-0.541378
-1.5059
-1.02247
0.358097
-0.344454
-0.505226
-0.295806
-0.633229
-0.575693
-1.03869
-0.0809097
-0.920302
0.0858015
-0.354769
-0.134055
-0.358807
0.589641
-0.183804
0.602811
-0.461138
0.12
-0.0450677
-0.797537
1.07622
-0.401708
0.261256
1.1932
0.0964502
-0.212755
-0.18716
-0.401873
0.343028
-0.215026
-0.0592762
0.881248
-0.668557
-1.07525
-0.0296674
-0.853011
0.218551
0.878764
-0.766548
-1.20809
-0.329501
-0.792474
-0.218238
0.69736
1.32334
-0.0886418
0.669817
-0.726896
0.540245
-1.57018
-0.298024
1.22481
-0.160993
-0.206311
0.720924
-0.75405
1.50895
-0.236624
1.13335
-1.16712
0.118458
0.252997
0.226603
-1.08422
-0.375403
-1.54833
-0.718549
-0.487418
0.564173
-0.520654
-1.17675
-1.44422
-1.13926
-0.338433
0.506281
-1.52036
0.30456
0.317278
-0.295367
-0.962161
1.43333
1.16178
-1.27873
-0.199562
0.286512
-0.268957
0.570967
-0.0546743
0.192823
-0.845334
0.492267
0.0232477
-1.41028
0.121565
-0.920895
-0.0401799
0.716811
-0.0127776
0.831437
1.12517
-1.25696
-0.290648
0.207333
-1.09353
-0.119781
-0.103864
0.724032
1.06487
-0.492374
-0.665192
-0.102097
0.574466
-0.88454
0.859749
-0.367485
-0.803823
0.271276
-0.88607
-1.54392
-0.742122
1.56192
0.521855
-0.215524
0.20893
-0.127064
-1.25503
0.954995
-0.408637
0.425589
0.431576
0.559071
-1.22335
0.420903
-1.12353
-1.42881
-0.163935
-0.299326
-1.15857
0.0371632
-0.757595
-0.253232
1.1827
0.080744
1.0467
-1.35551
-0.479106
0.83228
-0.00718923
0.234082
0.157656
-0.410976
0.169419
-0.651426
-0.264674
0.202969
0.263655
-0.496396
-1.22277
0.380038
0.103805
-0.271248
0.16438
0.36807
0.0787387
0.32818
-0.951244
-0.678514
0.415517
-0.156312
-0.837692
-0.740451
-0.0434169
0.121604
-0.335421
-0.706389
-1.25474
-1.345
-0.262138
0.272449
-0.703458
0.345917
-0.333435
-1.01019
-0.673336
-0.0371235
0.0167837
1.33604
-0.453569
-0.409998
-0.297065
1.50681
-0.101405
0.405944
1.15584
1.4618
0.371675
-0.66908
0.896332
-0.877723
-0.480243
0.0929585
-0.646062
0.240714
-0.426399
-0.25623
-0.429743
-0.628004
-0.330134
0.520919
-1.16482
-0.299048
-0.591231
0.0463417
0.650306
-0.494921
-0.42938
0.193713
0.868142
-0.248925
-0.09861
-0.365117
-0.43019
-0.553894
-0.13218
0.127957
0.125278
-0.301673
0.20116
0.144313
-0.202776
0.138934
0.118543
0.700575
1.26814
-0.491412
-0.287668
0.128243
0.180742
1.24113
0.218511
-0.99566
-0.0859386
0.23611
0.622137
0.514883
-1.07588
0.801725
-1.20145
1.09633
0.653514
-0.558503
1.49199
1.15133
-1.41921
1.25249
1.47037
0.949921
0.893305
-0.215816
-1.52924
-0.211763
-1.45805
1.00957
-1.41352
0.755684
0.321729
0.308716
-1.13983
1.25406
0.879388
-1.41903
-1.18709
0.769914
-1.48199
1.16551
1.14019
-1.19532
0.582783
1.05101
0.44452
1.24075
-0.409923
1.1374
-0.446355
0.0362724
-0.953137
1.3686
-1.44056
0.27317
0.734036
-1.46604
-0.0734073
0.22627
-0.282726
0.0737372
0.401672
0.152637
0.557374
0.698798
0.130643
-0.830923
-1.13439
0.338237
-0.25538
0.925657
0.102217
-0.259673
0.452685
-0.194349
0.713027
-0.731487
0.622224
0.508656
0.2484
0.503853
1.39796
0.531586
0.726724
-0.161376
1.0732
0.601184
0.0519051
0.646928
0.559204
-0.749445
0.588917
0.51543
0.354321
-0.324165
1.20424
0.0974064
1.47372
-0.684044
0.279001
0.3691
0.627646
0.903379
0.904867
-1.2718
0.0946172
-1.20487
0.543531
0.54915
0.660031
-0.419846
0.504622
0.455124
-0.0273167
-0.197889
0.0522944
0.984613
-1.45361
-0.741416
-0.682554
1.46594
0.204126
1.11578
0.582235
0.915416
0.379651
0.488154
0.888866
0.289398
-1.36737
0.33511
-1.51245
0.235303
-0.12642
0.500032
0.544238
1.01123
0.38082
0.92718
-1.02417
0.803615
0.473384
-0.779023
0.283464
0.744773
0.559907
-0.15665
-0.0912519
0.667765
0.283551
-0.775665
-0.607563
-1.21587
0.348522
1.56981
0.222531
-0.979002
0.36776
-0.12329
0.0705468
0.369623
1.18523
-0.811304
0.95916
0.133079
0.69593
0.82558
0.304447
0.955134
-0.761775
0.65707
-1.42433
1.1924
0.611102
-1.23879
-0.24213
0.64633
-0.092471
0.803414
0.27288
0.126163
0.741825
0.769042
1.31067
0.560508
-0.60843
0.0683086
0.595385
1.21127
0.809495
-0.28294
0.556666
0.283107
0.694736
0.037184
0.40658
0.249373
0.684283
-0.0594166
0.803951
0.612072
0.0999415
-0.0504518
-0.160701
0.510265
1.1653
-0.00240924
0.60535
-1.03213
-0.917411
0.645067
0.485658
-0.0167804
0.761629
0.588269
0.260705
0.493698
0.0446525
-0.288615
0.970902
0.584582
0.385197
0.377305
1.47006
0.338242
0.425487
0.138945
0.218158
1.05778
0.0243467
0.239542
0.549098
0.594528
0.725773
1.43788
-0.188634
0.0133603
0.0897604
0.668881
1.11278
0.724692
0.648103
0.305437
0.0294447
0.439406
-0.120795
1.15399
0.890953
0.766264
-0.390394
-0.708418
0.696667
0.747221
1.03852
1.33378
0.863627
0.386803
0.654215
-0.792467
1.12217
-1.28989
1.56707
0.48594
0.530592
0.880959
0.128137
1.46705
0.0674604
1.18854
-0.241739
0.815687
-0.538482
1.16953
0.501618
0.84835
1.28509
0.355831
0.415935
0.229115
1.12054
1.0041
1.39663
0.657036
0.736466
0.122951
1.02456
1.1007
1.2256
0.245577
-1.42348
0.875039
0.266133
1.49692
0.274414
1.36893
1.1342
1.34172
0.36572
-1.24345
1.38186
0.784069
0.649914
1.34041
1.27061
0.667205
0.458036
0.911521
0.634959
0.890163
-0.52898
0.50574
1.44144
1.06328
1.13117
0.435665
0.832875
0.0956027
1.3877
0.613888
0.26859
0.238505
0.553588
0.769302
0.981993
0.20599

[truncated: 20 more sheets: Figure 5e,f,g, Figure 6h,I,j, Figure 7d, Figure 7e, Figure S1 d,e,f,g, Figure S3b, Figure S2a-a", Figure S2b-b", Figure S3c, Figure S5b, Figure S5d, Figure S5f, Figure S5g, Figure S6c, Figure S6d, Figure S7a, Figure S10e,f,g, Figure S11c, Figure S11d,e, Sheet11]
